# Supplementary material for: Manipulation of anisotropic Zhang-Rice exciton in NiPS3 by magnetic field
Source: Nat Commun. 2024 Sep 7;15:7841. doi: 10.1038/s41467-024-52220-w (PMC11380663; doi:10.1038/s41467-024-52220-w)
Supplement: Supplementary file 3 — Source Data [file 41467_2024_52220_MOESM3_ESM.zip]

Archive with 2 entries (2 files):
- 437318_4_data_set_9525423_sctypc.zip
- 437318_4_data_set_9525432_shtyph.xlsx
