# Supplementary material for: Manipulation of anisotropic Zhang-Rice exciton in NiPS3 by magnetic field
Source: Nat Commun. 2024 Sep 7;15:7841. doi: 10.1038/s41467-024-52220-w (PMC11380663; doi:10.1038/s41467-024-52220-w)
Supplement: Supplementary file 3 — Source Data [file 41467_2024_52220_MOESM3_ESM.zip › 437318_4_data_set_9525432_shtyph.xlsx]

## Sheet: Figure_1_c
Long Name	Energy	ΔR/R	ΔR/R	ΔR/R	ΔR/R	ΔR/R	ΔR/R	ΔR/R	ΔR/R	ΔR/R	ΔR/R	ΔR/R	ΔR/R	ΔR/R	ΔR/R	ΔR/R	ΔR/R	ΔR/R	ΔR/R	ΔR/R	ΔR/R	ΔR/R	ΔR/R	ΔR/R	ΔR/R
Units	ev	arb. Units	arb. Units	arb. Units	arb. Units	arb. Units	arb. Units	arb. Units	arb. Units	arb. Units	arb. Units	arb. Units	arb. Units	arb. Units	arb. Units	arb. Units	arb. Units	arb. Units	arb. Units	arb. Units	arb. Units	arb. Units	arb. Units	arb. Units	arb. Units
comments		4K	10	20	30	40	50	60	70	80	90	100	110	120	130	140	150	160	180	200	220	240	260	280	300K
	1.53077	1.0592	1.06755	1.06707	1.06762	1.06943	1.07277	1.06865	1.07703	1.0661	1.09034	1.09511	1.09348	1.10385	1.05854	1.09314	1.11275	1.13822	1.14042	1.19611	1.23623	1.25267	1.28216	1.3409	1.32995
	1.52992	1.06052	1.06623	1.06804	1.06794	1.07206	1.07228	1.06976	1.07508	1.06585	1.09002	1.09595	1.0941	1.10299	1.05583	1.08797	1.11447	1.13772	1.13951	1.19499	1.23546	1.25185	1.28225	1.33836	1.329
	1.52907	1.06333	1.06299	1.07121	1.06562	1.07206	1.07055	1.07172	1.07448	1.06488	1.08918	1.09656	1.09352	1.09887	1.05581	1.08521	1.11403	1.1367	1.14081	1.1939	1.23869	1.25326	1.27952	1.33708	1.32982
	1.52822	1.06603	1.06414	1.07229	1.06516	1.0725	1.07164	1.0773	1.07289	1.06604	1.08694	1.09688	1.09431	1.10041	1.05091	1.08255	1.11316	1.13449	1.14578	1.18982	1.2413	1.24818	1.2769	1.33452	1.3251
	1.52737	1.06899	1.06929	1.06894	1.063	1.06959	1.07278	1.0809	1.07154	1.06647	1.08918	1.09923	1.0932	1.09909	1.04971	1.087	1.11347	1.13384	1.14748	1.187	1.237	1.24564	1.27623	1.3274	1.32145
	1.52652	1.06861	1.07342	1.06982	1.06853	1.06702	1.06957	1.07956	1.07306	1.07005	1.08992	1.10106	1.09196	1.09668	1.04808	1.09204	1.11394	1.13365	1.14358	1.18594	1.23631	1.24153	1.27937	1.32622	1.3126
	1.52568	1.06777	1.07268	1.07343	1.07052	1.06954	1.06972	1.08195	1.07551	1.07153	1.09001	1.09977	1.09342	1.09838	1.04911	1.09481	1.11461	1.13219	1.14024	1.1872	1.22889	1.23919	1.27817	1.32875	1.30842
	1.52483	1.06547	1.07182	1.07303	1.07365	1.07153	1.06886	1.08004	1.07636	1.07199	1.0931	1.09873	1.09251	1.09965	1.04914	1.09445	1.11645	1.13276	1.13689	1.18512	1.22547	1.23818	1.27285	1.32452	1.3073
	1.52399	1.06324	1.07094	1.07439	1.07371	1.07503	1.07103	1.07978	1.07878	1.07336	1.09365	1.09673	1.09452	1.09955	1.04918	1.09171	1.11632	1.13264	1.13588	1.18913	1.22366	1.2371	1.26686	1.32284	1.31189
	1.52315	1.0621	1.07021	1.07299	1.07557	1.07914	1.07402	1.0793	1.07933	1.07253	1.08901	1.09554	1.09319	1.1031	1.04867	1.09047	1.11397	1.13173	1.13923	1.19221	1.22431	1.23561	1.26116	1.31707	1.30691
	1.5223	1.0617	1.07329	1.0722	1.07346	1.07727	1.07759	1.0782	1.08212	1.07486	1.08904	1.09559	1.09405	1.10171	1.04678	1.0946	1.11441	1.13084	1.14184	1.19189	1.22477	1.23138	1.26091	1.30841	1.30647
	1.52146	1.06095	1.07501	1.07153	1.07296	1.07492	1.07922	1.07368	1.08265	1.07955	1.0908	1.09852	1.09589	1.10175	1.05034	1.09915	1.1172	1.13085	1.14102	1.19013	1.2257	1.22594	1.26138	1.30641	1.30127
	1.52062	1.06177	1.07506	1.0749	1.07343	1.07796	1.08252	1.07356	1.08195	1.07725	1.09205	1.10051	1.09863	1.10323	1.05026	1.10059	1.11688	1.12737	1.1367	1.1863	1.22406	1.22361	1.262	1.30926	1.29793
	1.51978	1.06406	1.07554	1.07723	1.07462	1.08133	1.08273	1.07494	1.08245	1.07392	1.09604	1.10331	1.09869	1.10417	1.05238	1.1006	1.11534	1.13029	1.13312	1.1807	1.22423	1.22378	1.26121	1.30968	1.29594
	1.51895	1.06828	1.07675	1.08012	1.0747	1.08486	1.08435	1.07945	1.08092	1.07437	1.09853	1.10808	1.10364	1.10215	1.05069	1.0988	1.1149	1.13089	1.13114	1.18002	1.22331	1.22227	1.2595	1.31358	1.29824
	1.51811	1.07449	1.07677	1.0778	1.07671	1.08901	1.08279	1.082	1.08463	1.07653	1.0976	1.11048	1.10505	1.10558	1.05145	1.10158	1.11587	1.13326	1.13471	1.18313	1.22641	1.22579	1.25944	1.30932	1.29554
	1.51727	1.08011	1.07952	1.07924	1.07938	1.08879	1.0827	1.08797	1.08942	1.08116	1.09789	1.11411	1.10666	1.1086	1.05433	1.10424	1.11565	1.13115	1.13632	1.18231	1.22608	1.22182	1.25812	1.30817	1.29472
	1.51644	1.08408	1.08248	1.07673	1.08097	1.08732	1.08877	1.08985	1.09413	1.08271	1.10087	1.11433	1.10958	1.11437	1.06284	1.10635	1.11969	1.13127	1.13623	1.1837	1.2217	1.21827	1.25413	1.304	1.29354
	1.5156	1.08546	1.08414	1.08224	1.08597	1.09072	1.09404	1.09201	1.09715	1.08386	1.10402	1.11561	1.10817	1.11764	1.06499	1.10266	1.11818	1.13209	1.13588	1.18121	1.21993	1.21968	1.25299	1.30518	1.28777
	1.51477	1.08639	1.08894	1.0876	1.09337	1.09584	1.09865	1.09394	1.09881	1.08543	1.10727	1.11319	1.10461	1.11778	1.06971	1.1007	1.11678	1.13164	1.13299	1.17707	1.21634	1.22013	1.25614	1.3015	1.28621
	1.51394	1.08753	1.09597	1.09375	1.09976	1.10179	1.10161	1.09688	1.09581	1.0898	1.10903	1.11636	1.10727	1.11478	1.06639	1.09861	1.1209	1.13316	1.13205	1.17598	1.2182	1.21858	1.25082	1.2971	1.28403
	1.5131	1.09081	1.09896	1.10133	1.10236	1.10661	1.10184	1.09874	1.09625	1.09323	1.10857	1.12202	1.10866	1.11455	1.06481	1.10152	1.12534	1.13349	1.13716	1.175	1.22276	1.21872	1.24895	1.29314	1.2838
	1.51227	1.09514	1.10555	1.10635	1.10564	1.11257	1.10145	1.10367	1.098	1.09659	1.11071	1.13071	1.11109	1.11672	1.06233	1.10719	1.13187	1.13253	1.13716	1.17884	1.22055	1.21408	1.24965	1.29037	1.28442
	1.51144	1.09965	1.11019	1.10802	1.10931	1.11329	1.10543	1.10686	1.10246	1.09481	1.1111	1.13201	1.11775	1.11815	1.06684	1.11595	1.1363	1.13291	1.13599	1.17846	1.21724	1.2127	1.24839	1.28931	1.28305
	1.51061	1.10369	1.11033	1.11102	1.10914	1.11712	1.10852	1.1089	1.10979	1.09589	1.11541	1.13406	1.11934	1.12307	1.06968	1.11787	1.13412	1.13568	1.13735	1.18022	1.21424	1.21326	1.24681	1.29191	1.27944
	1.50978	1.10766	1.11087	1.11114	1.11101	1.11693	1.11276	1.11197	1.11512	1.09935	1.12034	1.13377	1.12222	1.12448	1.07575	1.12267	1.13278	1.13371	1.13488	1.17812	1.2082	1.21375	1.24746	1.28987	1.27706
	1.50896	1.11052	1.11248	1.11337	1.11475	1.11978	1.12113	1.116	1.11636	1.10641	1.12681	1.13579	1.12706	1.12663	1.07999	1.12612	1.13196	1.13331	1.13354	1.17434	1.20746	1.20966	1.23735	1.29044	1.27004
	1.50813	1.11471	1.1138	1.11725	1.11673	1.12152	1.12795	1.12193	1.11906	1.10852	1.13291	1.14344	1.12984	1.13011	1.08522	1.12354	1.13115	1.13492	1.13317	1.16722	1.20803	1.20826	1.23542	1.28586	1.2675
	1.50731	1.11891	1.12016	1.12016	1.11922	1.12799	1.12774	1.12615	1.12223	1.11183	1.14116	1.15023	1.13278	1.13581	1.08783	1.12335	1.13534	1.14009	1.13363	1.16946	1.20695	1.20531	1.2346	1.2797	1.27081
	1.50648	1.12192	1.12611	1.12772	1.12475	1.1313	1.12802	1.13083	1.12736	1.11454	1.14253	1.15237	1.13946	1.14017	1.0912	1.12609	1.13663	1.14357	1.13358	1.16648	1.20752	1.20578	1.23727	1.2736	1.27173
	1.50566	1.12528	1.13455	1.13626	1.12582	1.13489	1.13062	1.13402	1.13343	1.11935	1.14401	1.15322	1.14344	1.14786	1.09344	1.12758	1.13877	1.14684	1.13463	1.171	1.20575	1.20691	1.24011	1.26871	1.2724
	1.50484	1.12992	1.14064	1.14544	1.13331	1.14117	1.13507	1.14268	1.13769	1.12509	1.14381	1.15814	1.15024	1.15125	1.09698	1.1334	1.14169	1.14453	1.13388	1.17552	1.20557	1.20895	1.24535	1.2646	1.27466
	1.50401	1.13824	1.1525	1.15133	1.14546	1.1497	1.14658	1.15187	1.14534	1.13629	1.14514	1.16515	1.15634	1.15412	1.10138	1.14471	1.14368	1.14389	1.13642	1.17996	1.20716	1.20728	1.24698	1.26736	1.26993
	1.50319	1.1542	1.16329	1.16081	1.15843	1.16107	1.16121	1.16581	1.15586	1.14289	1.1503	1.17297	1.1603	1.15521	1.10825	1.15072	1.14229	1.14736	1.1351	1.17757	1.20822	1.20557	1.24606	1.26423	1.26757
	1.50237	1.17728	1.17828	1.17645	1.17838	1.18003	1.17672	1.18058	1.17223	1.15217	1.15953	1.18294	1.16619	1.16265	1.11522	1.1536	1.14596	1.15237	1.13584	1.17921	1.20693	1.20229	1.24016	1.26691	1.2643
	1.50155	1.20373	1.19654	1.20195	1.20263	1.20178	1.19959	1.20198	1.19176	1.16341	1.16929	1.19513	1.17649	1.16598	1.118	1.15473	1.14825	1.15369	1.13729	1.17683	1.20562	1.20015	1.23695	1.26431	1.26125
	1.50074	1.23088	1.22157	1.23047	1.22743	1.2254	1.22574	1.21864	1.21387	1.17678	1.18307	1.21066	1.18412	1.17209	1.12026	1.15819	1.15274	1.15468	1.13684	1.17457	1.20166	1.20209	1.2345	1.25938	1.26033
	1.49992	1.25334	1.25062	1.25708	1.25697	1.2511	1.2481	1.23629	1.22828	1.1906	1.19827	1.2291	1.19262	1.17807	1.12294	1.15737	1.15481	1.15169	1.13528	1.17584	1.20212	1.20276	1.23576	1.25618	1.2627
	1.4991	1.26593	1.27291	1.27222	1.27257	1.26726	1.26246	1.24734	1.23576	1.20289	1.20422	1.24314	1.19661	1.18135	1.1232	1.16193	1.15685	1.15139	1.13363	1.17788	1.2042	1.20128	1.23759	1.25764	1.26214
	1.49829	1.26449	1.2786	1.2746	1.2702	1.27041	1.26258	1.2479	1.23629	1.20646	1.20822	1.248	1.19941	1.17933	1.1252	1.16334	1.15593	1.15207	1.13267	1.17283	1.20668	1.19976	1.23602	1.25862	1.26358
	1.49747	1.24827	1.26572	1.2579	1.25264	1.25287	1.24723	1.23756	1.229	1.20043	1.20225	1.24763	1.20349	1.1871	1.12824	1.16288	1.15511	1.15427	1.13615	1.17134	1.20579	1.19931	1.23668	1.26062	1.2614
	1.49666	1.21814	1.23453	1.22573	1.22244	1.22127	1.22097	1.21814	1.212	1.18728	1.19314	1.24163	1.20398	1.18658	1.13269	1.16003	1.15522	1.15373	1.1388	1.16871	1.20189	1.19752	1.23495	1.26154	1.25934
	1.49584	1.18131	1.19176	1.18314	1.18407	1.18092	1.18936	1.18896	1.19263	1.17141	1.18283	1.22813	1.2036	1.18789	1.13566	1.16361	1.15909	1.15792	1.14031	1.16719	1.19849	1.19837	1.23241	1.25912	1.25605
	1.49503	1.14407	1.15538	1.14175	1.15134	1.14022	1.15515	1.15822	1.16043	1.15221	1.1691	1.21116	1.1968	1.187	1.1368	1.16584	1.16424	1.15638	1.13791	1.17168	1.19613	1.19708	1.22788	1.25547	1.25173
	1.49422	1.11204	1.11698	1.11052	1.11913	1.1102	1.1248	1.12905	1.12797	1.13321	1.15082	1.1895	1.18325	1.18135	1.13181	1.16797	1.1704	1.15311	1.13347	1.17149	1.20002	1.19411	1.22186	1.25247	1.25235
	1.49341	1.08625	1.09392	1.08587	1.0915	1.08996	1.10015	1.10355	1.10197	1.11252	1.13532	1.16775	1.1712	1.17589	1.12517	1.16696	1.17386	1.15576	1.13463	1.17216	1.20131	1.19125	1.22038	1.24998	1.25333
	1.4926	1.06711	1.07463	1.07124	1.0724	1.07222	1.07901	1.08539	1.0836	1.09163	1.11759	1.14781	1.15571	1.16924	1.11671	1.16611	1.17092	1.158	1.13892	1.1739	1.20405	1.19048	1.22547	1.24784	1.25093
	1.4918	1.05222	1.06157	1.06	1.05889	1.06322	1.06438	1.07123	1.07183	1.07599	1.10526	1.12876	1.13777	1.15723	1.10982	1.16022	1.16736	1.15767	1.13848	1.17625	1.20199	1.18979	1.22781	1.24658	1.24595
	1.49099	1.0408	1.05394	1.05254	1.04577	1.05712	1.05663	1.06432	1.06659	1.06651	1.09359	1.11199	1.12582	1.14542	1.10385	1.15319	1.16572	1.15814	1.13734	1.17529	1.20355	1.18702	1.22967	1.24613	1.24158
	1.49018	1.03261	1.04733	1.04706	1.03619	1.04988	1.04932	1.05799	1.05947	1.05704	1.08744	1.09873	1.11572	1.13042	1.09456	1.1481	1.16208	1.15428	1.13625	1.17439	1.20128	1.18743	1.22971	1.24336	1.23532
	1.48938	1.02791	1.04028	1.0448	1.03268	1.04552	1.04302	1.05037	1.05365	1.05175	1.0831	1.08467	1.10861	1.11377	1.08607	1.13862	1.15646	1.1493	1.13709	1.16954	1.2061	1.18717	1.2263	1.24039	1.23579
	1.48857	1.02531	1.03897	1.03834	1.03033	1.03906	1.03895	1.04649	1.04619	1.04617	1.0792	1.07355	1.10413	1.10414	1.07879	1.13277	1.15025	1.15472	1.13911	1.16958	1.20432	1.18767	1.22528	1.2358	1.23835
	1.48777	1.02472	1.03618	1.03393	1.03348	1.03232	1.0339	1.04485	1.04381	1.04166	1.07526	1.06818	1.09471	1.09154	1.07301	1.12941	1.1432	1.15607	1.14209	1.17228	1.20243	1.19216	1.22781	1.23727	1.23841
	1.48696	1.0243	1.03581	1.02745	1.03556	1.0306	1.03213	1.0417	1.03963	1.04147	1.07277	1.06589	1.08326	1.08533	1.06845	1.12407	1.13589	1.15464	1.13992	1.17171	1.20123	1.19117	1.2283	1.23605	1.23846
	1.48616	1.02324	1.03828	1.02881	1.03278	1.03198	1.03264	1.04254	1.04166	1.04453	1.06763	1.06672	1.07376	1.08382	1.06659	1.11845	1.13419	1.15051	1.13816	1.16944	1.20058	1.18706	1.22704	1.23901	1.24165
	1.48536	1.02147	1.03516	1.02949	1.02968	1.03071	1.03444	1.04165	1.04374	1.04488	1.06949	1.06628	1.06865	1.08112	1.06241	1.11445	1.13198	1.1462	1.13584	1.16571	1.19901	1.18693	1.22484	1.24174	1.24022
	1.48456	1.01839	1.0361	1.0343	1.03295	1.02913	1.03736	1.04043	1.04663	1.04444	1.06939	1.06311	1.0681	1.07736	1.05767	1.10848	1.12991	1.13967	1.13791	1.16204	1.20077	1.18465	1.21957	1.24212	1.24131
	1.48376	1.01578	1.03573	1.03478	1.0334	1.02607	1.03711	1.03973	1.0481	1.04401	1.06999	1.06146	1.07141	1.07424	1.05325	1.1037	1.12791	1.13645	1.13391	1.16305	1.20072	1.18523	1.21634	1.24254	1.24387
	1.48296	1.01559	1.03496	1.03503	1.03454	1.02904	1.03714	1.03958	1.0477	1.04271	1.06981	1.05943	1.07685	1.07271	1.04907	1.10001	1.12252	1.13095	1.13347	1.16427	1.19464	1.18589	1.21732	1.24339	1.24109
	1.48216	1.01854	1.03327	1.03326	1.03478	1.03473	1.03715	1.03886	1.04578	1.0434	1.06912	1.05908	1.07451	1.07085	1.04309	1.09181	1.11567	1.12537	1.13217	1.1614	1.19207	1.18552	1.21811	1.24194	1.24056
	1.48137	1.02701	1.03729	1.04057	1.03323	1.04068	1.03632	1.04575	1.04478	1.04553	1.0702	1.05969	1.07315	1.07166	1.041	1.09011	1.11301	1.12085	1.13337	1.15994	1.19164	1.18401	1.2184	1.24071	1.23875
	1.48057	1.04053	1.0477	1.04951	1.04335	1.04858	1.04536	1.05493	1.05011	1.04964	1.07389	1.06297	1.07039	1.07103	1.03818	1.08897	1.11243	1.12054	1.12916	1.1616	1.19291	1.18594	1.21811	1.23716	1.23699
	1.47978	1.05765	1.0667	1.068	1.05838	1.06335	1.06016	1.06783	1.06253	1.05916	1.07534	1.06627	1.06913	1.07125	1.03674	1.08752	1.11161	1.12126	1.13116	1.16454	1.19621	1.18548	1.21824	1.23301	1.24114
	1.47898	1.07749	1.08491	1.08442	1.07606	1.07701	1.07621	1.081	1.07626	1.06983	1.08269	1.07445	1.07365	1.07126	1.04028	1.08943	1.11464	1.12175	1.12655	1.17058	1.1973	1.18287	1.22146	1.23152	1.24474
	1.47819	1.0943	1.10348	1.09891	1.09419	1.09751	1.09931	1.09013	1.09081	1.08024	1.09333	1.08305	1.08176	1.07806	1.04223	1.09001	1.11145	1.12187	1.12474	1.16967	1.19555	1.1764	1.22327	1.22604	1.2393
	1.47739	1.10277	1.11736	1.10562	1.10917	1.10634	1.11089	1.09781	1.10343	1.08757	1.09869	1.09284	1.08894	1.07974	1.04096	1.08712	1.11014	1.11954	1.12022	1.16383	1.19057	1.17564	1.22282	1.22546	1.23799
	1.4766	1.10115	1.11903	1.10738	1.10744	1.10387	1.11387	1.10662	1.10502	1.08847	1.1051	1.10005	1.09182	1.08475	1.04458	1.08587	1.10745	1.11534	1.11649	1.15936	1.18876	1.17093	1.21853	1.22727	1.2326
	1.47581	1.08857	1.10809	1.09957	1.09866	1.09275	1.10776	1.10586	1.09937	1.08306	1.10185	1.10676	1.09216	1.08404	1.04266	1.08392	1.10876	1.11354	1.11333	1.1589	1.18303	1.16896	1.2126	1.22798	1.22812
	1.47502	1.06882	1.08831	1.08654	1.07989	1.07854	1.09057	1.096	1.08907	1.07501	1.09296	1.10674	1.08927	1.0803	1.04271	1.0838	1.11033	1.11247	1.11308	1.1578	1.18128	1.17095	1.21246	1.22904	1.22706
	1.47423	1.04894	1.06252	1.06461	1.05775	1.06086	1.06869	1.08242	1.07362	1.06107	1.08623	1.09979	1.08546	1.07849	1.04398	1.08413	1.11035	1.11211	1.11444	1.15919	1.17876	1.17423	1.21482	1.22661	1.2228
	1.47345	1.0316	1.04232	1.04375	1.04151	1.04893	1.05409	1.06088	1.0621	1.04929	1.08183	1.08475	1.07929	1.07843	1.04335	1.08389	1.10384	1.10897	1.11668	1.15474	1.1832	1.17235	1.21433	1.2204	1.21869
	1.47266	1.01954	1.032	1.02611	1.0353	1.03661	1.0398	1.04524	1.05178	1.04403	1.07306	1.07137	1.07998	1.07586	1.04035	1.08721	1.1014	1.10451	1.11649	1.15069	1.18291	1.17208	1.21354	1.22134	1.22069
	1.47187	1.01443	1.02545	1.02007	1.02523	1.02629	1.03396	1.03679	1.04495	1.04045	1.07038	1.05558	1.07431	1.07388	1.0402	1.08626	1.09447	1.10197	1.1145	1.14853	1.18365	1.16821	1.21158	1.22056	1.22375
	1.47108	1.01313	1.02396	1.02067	1.02168	1.02297	1.02806	1.0317	1.03919	1.03847	1.06377	1.04839	1.06914	1.06832	1.03841	1.08262	1.09316	1.10281	1.11688	1.14483	1.18444	1.16596	1.20844	1.21641	1.22565
	1.4703	1.01309	1.0241	1.02478	1.02025	1.0209	1.02582	1.03037	1.03687	1.03418	1.06036	1.04856	1.06245	1.06182	1.03642	1.08081	1.09786	1.10404	1.116	1.14672	1.18502	1.1644	1.20892	1.21173	1.22627
	1.46952	1.01454	1.025	1.02738	1.02002	1.02106	1.02466	1.02859	1.03539	1.02977	1.0574	1.04721	1.05467	1.05969	1.03674	1.07286	1.09552	1.10283	1.11556	1.14665	1.18303	1.16149	1.20953	1.2083	1.22465
	1.46873	1.01426	1.02425	1.02985	1.01962	1.02145	1.02534	1.02566	1.03152	1.02285	1.05681	1.04124	1.04985	1.05704	1.03527	1.06676	1.09361	1.09823	1.11018	1.14458	1.18094	1.15742	1.2058	1.20703	1.21974
	1.46795	1.01437	1.02375	1.0305	1.0206	1.02363	1.02619	1.02741	1.02851	1.02354	1.05176	1.03806	1.05201	1.05471	1.03503	1.06736	1.09324	1.09525	1.10737	1.1424	1.17741	1.15744	1.1992	1.20819	1.22126
	1.46717	1.01555	1.02032	1.02736	1.01954	1.02696	1.02677	1.02735	1.02855	1.02628	1.05323	1.03275	1.0537	1.05163	1.03534	1.06487	1.09035	1.0922	1.10401	1.13811	1.173	1.15578	1.19554	1.20714	1.21922
	1.46639	1.01599	1.01854	1.02582	1.01911	1.0306	1.02693	1.03059	1.02928	1.03043	1.05356	1.03027	1.05299	1.04511	1.03192	1.0601	1.08475	1.09392	1.10528	1.13147	1.17149	1.1607	1.19245	1.20607	1.21766
	1.46561	1.01518	1.01748	1.026	1.01757	1.02983	1.02757	1.03025	1.03153	1.03285	1.05514	1.03567	1.05021	1.0401	1.02658	1.05921	1.08368	1.09069	1.10539	1.1349	1.1664	1.15877	1.19145	1.20362	1.21665
	1.46483	1.01513	1.01791	1.02667	1.01922	1.02778	1.02376	1.02834	1.03258	1.0336	1.05423	1.0356	1.04546	1.03751	1.02013	1.05602	1.07923	1.08535	1.10735	1.1308	1.16175	1.15556	1.1922	1.20343	1.21501
	1.46405	1.013	1.01967	1.02608	1.01944	1.02579	1.02322	1.02373	1.02983	1.03238	1.05328	1.03632	1.03994	1.03533	1.01276	1.05023	1.07638	1.08113	1.0992	1.13103	1.16062	1.15482	1.19045	1.20075	1.20908
	1.46328	1.01188	1.02223	1.02629	1.01998	1.02114	1.02269	1.02339	1.02871	1.03016	1.04877	1.03474	1.03745	1.03686	1.00846	1.0481	1.07508	1.07652	1.0964	1.1288	1.16238	1.1531	1.1856	1.19554	1.2082
	1.4625	1.01098	1.02338	1.01966	1.02401	1.01938	1.02211	1.02328	1.02801	1.02654	1.04711	1.0311	1.03885	1.04036	1.00891	1.04428	1.07363	1.07338	1.09638	1.13003	1.16271	1.14944	1.18292	1.19278	1.20387
	1.46172	1.00976	1.02386	1.01715	1.02426	1.01845	1.02117	1.02493	1.02469	1.02436	1.0469	1.02943	1.04185	1.03675	1.00964	1.04111	1.07052	1.07475	1.0964	1.12895	1.15983	1.14914	1.18461	1.19163	1.20067
	1.46095	1.00887	1.02069	1.01833	1.01953	1.02046	1.02228	1.02658	1.02707	1.02478	1.05003	1.0325	1.04202	1.03593	1.0137	1.03885	1.06832	1.07457	1.09261	1.12941	1.15326	1.14809	1.18537	1.19104	1.19854
	1.46017	1.00993	1.01573	1.0207	1.02084	1.02159	1.02117	1.02741	1.03028	1.02433	1.05605	1.03184	1.04541	1.03501	1.0131	1.03553	1.06574	1.07558	1.08993	1.12619	1.14974	1.15134	1.18751	1.1941	1.19822
	1.4594	1.01084	1.01267	1.02217	1.01951	1.02401	1.02119	1.02582	1.03195	1.02866	1.0589	1.03665	1.04314	1.03527	1.0119	1.03306	1.06633	1.07674	1.08477	1.12472	1.15268	1.15372	1.18647	1.1902	1.19807
	1.45863	1.01107	1.00962	1.02327	1.01733	1.02388	1.02062	1.02802	1.02904	1.0269	1.06065	1.03438	1.03863	1.03564	1.00983	1.03495	1.06763	1.07457	1.08557	1.11924	1.15266	1.15302	1.18134	1.19068	1.19722
	1.45786	1.01022	1.0125	1.02199	1.01749	1.02083	1.01857	1.02529	1.02788	1.02565	1.05699	1.03066	1.03512	1.03511	1.00992	1.03907	1.0668	1.07278	1.09155	1.11478	1.15203	1.14651	1.17757	1.19114	1.19398
	1.45708	1.00789	1.01752	1.02434	1.0154	1.0218	1.02138	1.02551	1.02352	1.02578	1.05341	1.03079	1.03391	1.03048	1.01156	1.04173	1.06508	1.069	1.09803	1.11359	1.149	1.14115	1.17835	1.18925	1.19388
	1.45632	1.00535	1.01863	1.02157	1.00766	1.02166	1.02333	1.02365	1.02272	1.02763	1.04943	1.02693	1.03171	1.0259	1.01432	1.03879	1.06158	1.06871	1.0984	1.11413	1.14601	1.13739	1.17597	1.18764	1.19481
	1.45555	1.00405	1.01807	1.02084	1.0094	1.02039	1.02485	1.01947	1.02392	1.02736	1.04978	1.02668	1.03625	1.02336	1.01386	1.03717	1.05928	1.06538	1.09551	1.11374	1.14527	1.13953	1.17617	1.18422	1.19986
	1.45478	1.0044	1.02056	1.01792	1.01086	1.02135	1.02127	1.02337	1.02622	1.03139	1.04954	1.02935	1.03914	1.02468	1.01283	1.03727	1.05799	1.06317	1.0922	1.10846	1.14557	1.13774	1.17179	1.17513	1.2012
	1.45401	1.00489	1.01943	1.0146	1.01431	1.0229	1.02197	1.02819	1.02265	1.0266	1.05179	1.02819	1.03645	1.02421	1.00841	1.03546	1.05737	1.0591	1.08804	1.10101	1.14362	1.13497	1.17268	1.17589	1.19476
	1.45324	1.00646	1.01672	1.01621	1.01964	1.0221	1.01914	1.02823	1.02305	1.02156	1.04902	1.02854	1.03253	1.02494	1.00465	1.03661	1.05648	1.05804	1.08509	1.095	1.14178	1.13175	1.17075	1.17296	1.18882
	1.45248	1.00802	1.01863	1.01911	1.02388	1.02197	1.02478	1.03022	1.0231	1.01829	1.04688	1.02956	1.03201	1.02695	1.00528	1.03498	1.05454	1.05986	1.08389	1.09483	1.1373	1.13161	1.16929	1.17258	1.18445
	1.45171	1.00987	1.01876	1.01522	1.02044	1.01861	1.02437	1.02608	1.02439	1.01496	1.04647	1.02676	1.03484	1.02618	1.00494	1.03227	1.05336	1.06138	1.08172	1.09737	1.1327	1.13032	1.16784	1.17275	1.18384
	1.45095	1.01065	1.01753	1.01522	1.0189	1.02198	1.02333	1.02053	1.02398	1.01543	1.05044	1.02536	1.03816	1.02837	1.00997	1.03251	1.05663	1.06139	1.08237	1.09789	1.12863	1.13146	1.16818	1.16953	1.18475
	1.45019	1.01001	1.01981	1.01263	1.01812	1.02452	1.02187	1.02141	1.02562	1.02074	1.05045	1.02452	1.03668	1.02764	1.01386	1.03251	1.05614	1.06061	1.08214	1.09477	1.12746	1.12854	1.16366	1.16509	1.18569

## Sheet: Figure_1_d
Long Name	Energy	Intensity	Smoothed Y4
Units	ev	arb. Units	arb. Units
comments			P//
	1.49001	372	378
	1.48998	374	385
	1.48995	375	374
	1.48992	374	370
	1.48989	379	383
	1.48985	379	387
	1.48982	384	381
	1.48979	372	378
	1.48976	377	377
	1.48973	368	376
	1.4897	372	381
	1.48966	377	378
	1.48963	374	377
	1.4896	384	381
	1.48957	371	385
	1.48954	373	381
	1.48951	378	377
	1.48948	370	382
	1.48944	374	375
	1.48941	370	378
	1.48938	377	374
	1.48935	377	376
	1.48932	377	381
	1.48929	374	378
	1.48926	381	374
	1.48922	368	382
	1.48919	375	375
	1.48916	381	385
	1.48913	376	383
	1.4891	378	377
	1.48907	380	387
	1.48903	378	380
	1.489	379	377
	1.48897	378	381
	1.48894	377	373
	1.48891	375	382
	1.48888	376	374
	1.48884	377	381
	1.48881	369	377
	1.48878	375	376
	1.48875	374	373
	1.48872	372	378
	1.48869	372	378
	1.48866	372	374
	1.48862	373	378
	1.48859	375	372
	1.48856	373	380
	1.48853	372	381
	1.4885	375	374
	1.48847	370	375
	1.48843	378	374
	1.4884	376	380
	1.48837	370	386
	1.48834	369	388
	1.48831	368	384
	1.48828	375	377
	1.48825	369	371
	1.48821	370	381
	1.48818	375	368
	1.48815	374	381
	1.48812	374	382
	1.48809	378	370
	1.48806	365	378
	1.48803	374	372
	1.48799	380	379
	1.48796	372	378
	1.48793	371	378
	1.4879	378	376
	1.48787	370	379
	1.48784	376	381
	1.48781	370	381
	1.48777	370	378
	1.48774	375	379
	1.48771	373	378
	1.48768	376	374
	1.48765	378	371
	1.48762	377	387
	1.48758	374	378
	1.48755	383	379
	1.48752	379	373
	1.48749	376	377
	1.48746	382	372
	1.48743	371	376
	1.4874	374	379
	1.48737	372	385
	1.48733	369	376
	1.4873	371	379
	1.48727	370	377
	1.48724	368	372
	1.48721	368	382
	1.48718	374	382
	1.48715	373	374
	1.48711	376	371
	1.48708	368	374
	1.48705	388	376
	1.48702	375	385
	1.48699	368	380
	1.48696	380	385
	1.48692	376	381
	1.48689	368	370
	1.48686	378	372
	1.48683	370	376
	1.4868	371	374
	1.48677	377	372
	1.48674	379	376
	1.48671	370	382
	1.48667	376	372
	1.48664	379	371
	1.48661	373	384
	1.48658	372	378
	1.48655	375	385
	1.48652	373	375
	1.48649	372	367
	1.48645	374	376
	1.48642	367	373
	1.48639	368	379
	1.48636	364	370
	1.48633	378	372
	1.4863	376	378
	1.48627	376	374
	1.48623	380	381
	1.4862	377	384
	1.48617	377	378
	1.48614	383	374
	1.48611	378	375
	1.48608	381	382
	1.48605	372	381
	1.48601	381	375
	1.48598	366	375
	1.48595	364	377
	1.48592	372	381
	1.48589	378	381
	1.48586	378	385
	1.48583	372	374
	1.4858	376	373
	1.48576	378	382
	1.48573	377	375
	1.4857	371	385
	1.48567	377	378
	1.48564	371	380
	1.48561	379	380
	1.48558	375	375
	1.48554	367	379
	1.48551	371	380
	1.48548	375	377
	1.48545	370	378
	1.48542	365	381
	1.48539	371	375
	1.48536	377	380
	1.48533	369	375
	1.48529	372	374
	1.48526	379	374
	1.48523	376	372
	1.4852	376	380
	1.48517	375	370
	1.48514	377	370
	1.48511	373	378
	1.48507	373	376
	1.48504	373	377
	1.48501	375	372
	1.48498	377	378
	1.48495	366	379
	1.48492	373	378
	1.48489	374	378
	1.48486	369	381
	1.48483	373	382
	1.48479	381	377
	1.48476	375	374
	1.48473	373	376
	1.4847	369	378
	1.48467	370	383
	1.48464	371	387
	1.48461	376	374
	1.48457	374	383
	1.48454	370	374
	1.48451	370	382
	1.48448	371	377
	1.48445	378	384
	1.48442	378	377
	1.48439	373	380
	1.48436	373	375
	1.48432	380	378
	1.48429	382	377
	1.48426	375	376
	1.48423	378	381
	1.4842	372	373
	1.48417	374	375
	1.48414	388	383
	1.48411	373	379
	1.48407	379	381
	1.48404	372	378
	1.48401	375	380
	1.48398	375	385
	1.48395	369	376
	1.48392	376	382
	1.48389	376	372
	1.48386	375	375
	1.48383	373	365
	1.48379	377	389
	1.48376	375	379
	1.48373	376	371
	1.4837	370	375
	1.48367	370	381
	1.48364	375	377
	1.4836	370	382
	1.48357	377	387
	1.48354	371	385
	1.48351	369	371
	1.48348	373	367
	1.48345	372	381
	1.48342	368	379
	1.48339	372	376
	1.48336	375	378
	1.48332	378	371
	1.48329	374	374
	1.48326	369	381
	1.48323	382	376
	1.4832	380	379
	1.48317	376	375
	1.48314	379	378
	1.48311	370	377
	1.48308	375	378
	1.48304	374	379
	1.48301	373	376
	1.48298	369	374
	1.48295	371	379
	1.48292	372	384
	1.48289	371	379
	1.48286	374	371
	1.48283	373	379
	1.48279	373	376
	1.48276	373	381
	1.48273	373	378
	1.4827	369	384
	1.48267	371	374
	1.48264	375	380
	1.48261	376	380
	1.48258	377	384
	1.48255	374	379
	1.48251	382	376
	1.48248	383	381
	1.48245	379	382
	1.48242	376	377
	1.48239	371	377
	1.48236	371	375
	1.48233	377	383
	1.4823	376	385
	1.48227	377	378
	1.48223	373	373
	1.4822	376	374
	1.48217	381	373
	1.48214	373	380
	1.48211	379	377
	1.48208	385	378
	1.48205	381	376
	1.48202	375	388
	1.48198	377	375
	1.48195	380	368
	1.48192	376	381
	1.48189	369	379
	1.48186	382	380
	1.48183	367	387
	1.4818	379	382
	1.48177	373	382
	1.48174	379	385
	1.4817	380	382
	1.48167	383	391
	1.48164	376	381
	1.48161	390	384
	1.48158	379	380
	1.48155	383	389
	1.48152	378	387
	1.48149	376	387
	1.48146	374	378
	1.48142	378	388
	1.48139	369	376
	1.48136	375	392
	1.48133	379	388
	1.4813	378	388
	1.48127	384	382
	1.48124	380	385
	1.48121	381	389
	1.48118	391	390
	1.48115	385	394
	1.48112	381	391
	1.48108	394	390
	1.48105	376	393
	1.48102	392	385
	1.48099	381	394
	1.48096	371	385
	1.48093	372	390
	1.4809	377	384
	1.48087	373	382
	1.48084	382	382
	1.4808	385	390
	1.48077	383	402
	1.48074	397	393
	1.48071	388	380
	1.48068	393	395
	1.48065	391	390
	1.48062	384	406
	1.48059	391	391
	1.48055	392	391
	1.48052	384	387
	1.48049	379	381
	1.48046	382	384
	1.48043	378	391
	1.4804	386	384
	1.48037	376	391
	1.48034	388	394
	1.48031	384	389
	1.48028	387	396
	1.48025	--	--
	1.48021	--	--
	1.48018	--	--
	1.48015	--	--
	1.48012	--	--
	1.48009	395	383
	1.48006	389	382
	1.48003	381	393
	1.48	381	383
	1.47997	376	386
	1.47993	377	380
	1.4799	381	384
	1.47987	387	378
	1.47984	383	386
	1.47981	381	390
	1.47978	382	396
	1.47975	392	399
	1.47972	389	382
	1.47969	382	398
	1.47966	385	395
	1.47963	389	392
	1.47959	384	388
	1.47956	378	384
	1.47953	381	382
	1.4795	376	381
	1.47947	367	385
	1.47944	378	380
	1.47941	386	388
	1.47938	392	389
	1.47935	387	392
	1.47931	384	393
	1.47928	391	399
	1.47925	384	413
	1.47922	386	398
	1.47919	389	403
	1.47916	398	403
	1.47913	388	418
	1.4791	394	413
	1.47907	390	424
	1.47904	405	435
	1.47901	407	444
	1.47898	413	449
	1.47894	417	470
	1.47891	436	482
	1.47888	462	520
	1.47885	479	557
	1.47882	495	589
	1.47879	486	597
	1.47876	493	584
	1.47873	482	576
	1.4787	475	564
	1.47867	457	538
	1.47864	464	555
	1.4786	459	565
	1.47857	445	528
	1.47854	436	519
	1.47851	433	514
	1.47848	437	506
	1.47845	430	513
	1.47842	434	494
	1.47839	435	494
	1.47836	437	487
	1.47833	423	484
	1.4783	450	499
	1.47826	436	506
	1.47823	438	506
	1.4782	432	491
	1.47817	426	508
	1.47814	436	489
	1.47811	436	490
	1.47808	440	484
	1.47805	447	474
	1.47802	439	479
	1.47799	444	459
	1.47796	436	469
	1.47792	444	449
	1.47789	442	473
	1.47786	437	471
	1.47783	435	468
	1.4778	443	494
	1.47777	418	469
	1.47774	420	458
	1.47771	412	472
	1.47768	434	487
	1.47765	434	466
	1.47762	448	476
	1.47758	440	464
	1.47755	450	463
	1.47752	462	469
	1.47749	458	476
	1.47746	467	479
	1.47743	450	485
	1.4774	462	500
	1.47737	432	484
	1.47734	443	505
	1.47731	449	512
	1.47728	456	516
	1.47725	449	516
	1.47721	436	525
	1.47718	444	529
	1.47715	436	524
	1.47712	454	531
	1.47709	457	548
	1.47706	465	563
	1.47703	457	552
	1.477	471	545
	1.47697	484	534
	1.47694	519	564
	1.47691	524	585
	1.47687	557	606
	1.47684	561	629
	1.47681	581	647
	1.47678	578	643
	1.47675	588	660
	1.47672	597	706
	1.47669	597	706
	1.47666	570	736
	1.47663	565	726
	1.4766	578	724
	1.47657	592	723
	1.47654	596	782
	1.47651	613	792
	1.47648	657	785
	1.47644	678	815
	1.47641	729	813
	1.47638	793	873
	1.47635	914	944
	1.47632	1002	1050
	1.47629	998	1169
	1.47626	1002	1202
	1.47623	936	1248
	1.4762	892	1308
	1.47617	942	1421
	1.47614	997	1574
	1.4761	1046	1765
	1.47607	1031	1850
	1.47604	1083	1841
	1.47601	1166	1965
	1.47598	1266	2104
	1.47595	1286	2323
	1.47592	1376	2643
	1.47589	1395	2989
	1.47586	1316	3326
	1.47583	1252	3671
	1.4758	1163	4076
	1.47577	1131	4499
	1.47574	1053	4591
	1.47571	937	4119
	1.47567	790	3438
	1.47564	685	2678
	1.47561	608	2069
	1.47558	578	1714
	1.47555	537	1411
	1.47552	509	1219
	1.47549	488	1093
	1.47546	453	941
	1.47543	466	875
	1.4754	436	796
	1.47537	460	818
	1.47534	452	773
	1.47531	452	744
	1.47528	458	722
	1.47524	443	700
	1.47521	442	673
	1.47518	429	658
	1.47515	437	599
	1.47512	432	589
	1.47509	416	558
	1.47506	413	525
	1.47503	409	521
	1.475	404	506

## Sheet: Figure_2_a
Long Name	Energy	Intensity	Intensity	Intensity	Intensity	Intensity	Intensity	Intensity	Intensity	Intensity	Intensity
Units	ev	arb. units	arb. units	arb. units	arb. units	arb. units	arb. units	arb. units	arb. units	arb. units	arb. units
comments		0T	1	2	3	4	5	6	7	8	9
	1.48924	0.00251	0.0015	0.00203	0.00134	0.0025	0.000975134	0.00132	0.00113	0.00183	0.00139
	1.48921	0.00215	0.00168	0.000609137	0.0023	0.00179	0.000650089	0.00176	0.000993049	0.00078534	0.00111
	1.48918	0.00233	0.00131	0.00223	0.00134	0.00268	0.00146	0.00146	0.00070932	0.00118	0.000557258
	1.48916	0.0018	0.000747803	0.00122	0.00192	0.00107	0.00146	0.00132	0.000567456	0.00183	0.00139
	1.48913	0.000897827	0.0015	0.00162	0.00211	0.00179	0.00146	0.00205	0.00070932	0.00183	0.00111
	1.4891	0.00233	0.00168	0.00223	0.00249	0.00268	0.000975134	0.00132	0.00070932	0.00131	0.00167
	1.48908	0.00108	0.00168	0.00183	0.00173	0.00125	0.00146	0.00132	0.000993049	0.00078534	0.000696573
	1.48905	0.00198	0.0015	0.00122	0.00153	0.00197	0.00146	0.00132	0.00128	0.00091623	0.00125
	1.48903	0.00108	0.00206	0.00162	0.00173	0.00197	0.000650089	0.00132	0.00113	0.00144	0.000975202
	1.489	0.00287	0.00224	0.00162	0.00192	0.00232	0.00146	0.00132	0.0017	0.00105	0.000835887
	1.48897	0.000718262	0.00187	0.000609137	0.000958957	0.000715308	0.0013	0.00102	0.000851185	0.00078534	0.00139
	1.48895	0.00108	0.0015	0.00244	0.00173	0.0025	0.000650089	0.00146	0.000851185	0.00131	0.00195
	1.48892	0.00108	0.00112	0.00102	0.000958957	0.00197	0.00114	0.000585052	0.00128	0.00078534	0.000975202
	1.48889	0.000897827	0.00187	0.00284	0.0023	0.00215	0.000975134	0.00117	0.000851185	0.00144	0.00125
	1.48887	0.00144	0.000747803	0.00305	0.000958957	0.00143	0.00244	0.00205	0.000993049	0.00183	0.00139
	1.48884	0.00126	0.00206	0.00122	0.00192	0.00197	0.000162522	0.000731315	0.000567456	0.00223	0.000975202
	1.48882	0.00215	0.00168	0.00142	0.00307	0.00161	0.000650089	0.00132	0.00070932	0.00078534	0.00139
	1.48879	0.00162	0.000934754	0.00142	0.00192	0.000178827	0.00146	0.00146	0.000567456	0.0017	0.00167
	1.48876	0.00215	0.00206	0.00142	0.00192	0.00215	0.000975134	0.00146	0.00156	0.00105	0.00153
	1.48874	0.00108	0.0015	0.00203	0.00115	0.00125	0.000975134	0.00117	0.00128	0.00091623	0.000975202
	1.48871	0.00144	0.000747803	0.00162	0.00115	0.00197	0.00163	0.000731315	0.00113	0.00078534	0.00195
	1.48868	0.00198	0.00131	0.00122	0	0.00232	0.000975134	0.000877578	0.000851185	0.00091623	0.00125
	1.48866	0.000718262	0.00224	0.00203	0.000767165	0.00161	0.000812612	0.00132	0.00070932	0.00118	0.000835887
	1.48863	0.00215	0.00112	0	0.00173	0.00125	0.00195	0.00102	0.000567456	0.00026178	0.00125
	1.48861	0.00126	0.000186951	0.000609137	0.00134	0.00268	0.00179	0.000731315	0.00113	0.00078534	0.00125
	1.48858	0.00108	0.00131	0.00122	0.00192	0.00215	0.0013	0.00117	0.000851185	0.00078534	0.00139
	1.48855	0.00144	0.0015	0.00162	0.00192	0.00304	0.000812612	0.0019	0.000851185	0.00105	0.00111
	1.48853	0.00198	0.00206	0.00183	0.00211	0.00197	0.000325045	0.00176	0.000993049	0.00157	0.00111
	1.4885	0.00144	0.00112	0.00142	0.00211	0	0.00146	0.00176	0.000851185	0.00105	0.000975202
	1.48848	0.00126	0.00112	0.00102	0.00153	0.00215	0.000650089	0.00132	0.00113	0.00157	0.00139
	1.48845	0.00144	0.00112	0.00183	0.000575374	0.000357654	0.00114	0.00205	0.00070932	0.00013089	0.00111
	1.48842	0.000897827	0.000747803	0.00122	0.00134	0.00143	0.00179	0.00117	0.00070932	0.00118	0.00139
	1.4884	0.00162	0.00131	0.00183	0.00153	0.00107	0.00163	0.00205	0.00070932	0.00144	0.000696573
	1.48837	0.000538696	0.00243	0.000609137	0.000958957	0.00215	0.00114	0.00146	0.00113	0.00078534	0.000696573
	1.48834	0.00144	0.00168	0.00122	0.00115	0.00161	0.00179	0.00205	0.00227	0.00196	0.00237
	1.48832	0.000718262	0.00168	0.00142	0.00173	0.00179	0.000975134	0.00146	0.00128	0.00078534	0.00125
	1.48829	0.00108	0.0015	0.00102	0.00173	0.00125	0.000487567	0.00102	0.00070932	0.00091623	0.000835887
	1.48827	0.00251	0.00224	0.00122	0.00153	0.00143	0.000975134	0.00102	0.000283728	0.00091623	0.00167
	1.48824	0.000897827	0.00224	0.00102	0.00134	0.00179	0.000975134	0.00102	0.000283728	0.00144	0.000417944
	1.48821	0.0018	0.0015	0.00142	0.000958957	0.00215	0.000975134	0.0019	0.000851185	0.00052356	0.000557258
	1.48819	0.00144	0.00187	0.00142	0.000958957	0.00161	0.000487567	0.000731315	0.00113	0.00091623	0.00125
	1.48816	0.00126	0.000934754	0.00162	0.00249	0.00179	0.000812612	0.00176	0.00142	0.00065445	0.00167
	1.48814	0.00233	0.00187	0.00203	0.00173	0.00215	0.00146	0.00102	0	0.00039267	0.000557258
	1.48811	0.000897827	0.00112	0.00142	0.00153	0.0025	0.00146	0.00117	0.00113	0.00078534	0.00139
	1.48808	0.000897827	0.0015	0.00122	0.00192	0.00197	0.00114	0.00132	0.00199	0.00039267	0.00125
	1.48806	0.000359131	0.00112	0.00203	0.00153	0.00107	0.00114	0.00132	0.000993049	0.00091623	0.00181
	1.48803	0.00162	0.00131	0.00203	0.00153	0.00179	0.00114	0.000731315	0.00128	0.00105	0.00125
	1.488	0.00162	0.0015	0.00142	0.00153	0.00125	0.00114	0.00102	0.000141864	0.00144	0.00111
	1.48798	0.00144	0.0015	0.00183	0.00115	0.00161	0.000812612	0.00146	0.00070932	0.00131	0.000417944
	1.48795	0.0018	0.00131	0.000812183	0.00153	0.00179	0.00146	0.000292526	0.000283728	0.00065445	0.00139
	1.48793	0.00251	0.00112	0.00203	0.00115	0.00125	0.000975134	0.000877578	0.000425592	0.00091623	0.000139315
	1.4879	0.00126	0.00224	0.00142	0.00192	0.00197	0.000812612	0.00102	0.000851185	0.00118	0.000696573
	1.48787	0.00215	0.000934754	0.00122	0.00192	0.0025	0.000162522	0.0019	0.000993049	0.00091623	0.00111
	1.48785	0.00126	0.00131	0.000812183	0.00153	0.0025	0.00228	0.00132	0.00156	0.00052356	0.00181
	1.48782	0.00108	0.00168	0.000406091	0.0023	0.00197	0.00114	0.00146	0.000993049	0	0.000975202
	1.4878	0.00215	0.00131	0.00162	0.00192	0.00232	0.0013	0.00176	0.00128	0.00144	0.00125
	1.48777	0.00162	0.00168	0.00183	0.00153	0.00125	0.000812612	0.00102	0.00070932	0.00183	0.00139
	1.48774	0.00144	0.00168	0.00223	0.00153	0.00143	0.000487567	0.0019	0.00113	0.00131	0.000696573
	1.48772	0.00144	0.00206	0.00122	0.00249	0.00161	0.000325045	0.00132	0.000993049	0.00105	0.00139
	1.48769	0.00144	0.000934754	0.00183	0.00211	0.00197	0.0013	0.00176	0.000993049	0.00065445	0.000557258
	1.48766	0.0018	0.00168	0.00203	0.00153	0.00215	0	0.00117	0.00113	0.00105	0.00181
	1.48764	0.00162	0.00131	0.00183	0.00211	0.00197	0.000487567	0.000877578	0.00070932	0.00131	0.000557258
	1.48761	0.00162	0.00131	0.00142	0.00115	0.00161	0.000975134	0.00117	0.000425592	0.00118	0.00111
	1.48759	0.00162	0.00187	0.00183	0.00153	0.00125	0.000812612	0.00102	0.000851185	0.00065445	0.00125
	1.48756	0.000897827	0.000934754	0.00102	0.00192	0.00179	0.000975134	0.0019	0.000851185	0.00105	0.000278629
	1.48753	0.00108	0.0015	0.00244	0.00134	0.00143	0.00146	0.00146	0.00070932	0.00078534	0.000696573
	1.48751	0.00126	0.00206	0.00162	0.00192	0.00179	0.0013	0.00102	0.00070932	0.00118	0.00167
	1.48748	0.00126	0.000934754	0.00142	0.00211	0.00215	0.000812612	0.00161	0.0017	0.00065445	0.00167
	1.48746	0.00233	0.00206	0.00162	0.00192	0.00125	0.000975134	0.000585052	0.0017	0.00105	0.000557258
	1.48743	0.00126	0.000934754	0.000609137	0.000958957	0.000894134	0.00179	0.00132	0.000993049	0.00157	0.00153
	1.4874	0.0018	0.00112	0.00122	0.00153	0.00125	0.00146	0.00132	0.00113	0.00144	0.00111
	1.48738	0.00162	0.0015	0.000609137	0.00173	0.00125	0.00146	0.00146	0.000425592	0.00091623	0.00167
	1.48735	0.00162	0.000934754	0.00162	0.00115	0.00197	0.0013	0.00132	0.000851185	0.00209	0.00167
	1.48733	0.00198	0.00168	0.00183	0.00288	0.000178827	0.000812612	0.000731315	0.000567456	0.00144	0.00167
	1.4873	0.00215	0.00112	0.00203	0.00134	0.00107	0.000975134	0.00161	0.00113	0.00052356	0.000835887
	1.48727	0.000897827	0.00168	0.00223	0.00173	0.00197	0.000487567	0.00278	0.000993049	0.00091623	0.00139
	1.48725	0.00108	0.00131	0.00244	0.00134	0.00197	0.00146	0.00102	0.00156	0.00105	0.00125
	1.48722	0.00215	0.0015	0.00162	0.0023	0.00143	0.000975134	0.00205	0.00142	0.00118	0.000696573
	1.4872	0.00144	0.00131	0.00162	0.0023	0.00179	0.00211	0.000877578	0.00128	0.00144	0.000835887
	1.48717	0.00108	0.00168	0.00142	0.00153	0.00179	0.000975134	0.000731315	0.000567456	0.00105	0.00111
	1.48714	0.000718262	0.00168	0.00244	0.00115	0.00125	0.000650089	0.0019	0.00113	0.00091623	0.00181
	1.48712	0.00126	0.000560852	0.00244	0.000958957	0.00197	0.00195	0.00205	0.000283728	0.00065445	0.000417944
	1.48709	0.00108	0.00168	0.00162	0.0023	0.00125	0.00146	0.00146	0.00142	0.00105	0.00153
	1.48707	0.000718262	0.00131	0.00142	0.0023	0.00143	0.000812612	0.00102	0.000993049	0.00196	0.00125
	1.48704	0.00144	0.00112	0.00142	0.00211	0.00125	0.00211	0.00161	0.00142	0.00118	0.00153
	1.48701	0.00215	0.00168	0.00183	0.00211	0.00268	0.000975134	0.00132	0.000993049	0.00078534	0.00139
	1.48699	0.00251	0.00168	0.00162	0.00173	0.00143	0.0013	0.00132	0.00113	0.00118	0.000835887
	1.48696	0.00126	0.0015	0.00183	0.00173	0.00143	0.0013	0.00102	0.000283728	0.00131	0.00167
	1.48694	0.00198	0.00187	0.00122	0.00153	0.00197	0.000162522	0.00117	0.00142	0.00118	0.000835887
	1.48691	0.00162	0.00131	0.00122	0.000767165	0.00143	0.0013	0.00176	0.00113	0.00105	0.000835887
	1.48688	0.00126	0.000747803	0.00223	0.00173	0.00197	0.00114	0.00146	0.000567456	0	0.000975202
	1.48686	0.00251	0.00206	0.00122	0.00153	0.00197	0.00163	0.00102	0.000567456	0.00052356	0.00125
	1.48683	0.00162	0.00206	0.00142	0.0023	0.00125	0.000812612	0.000731315	0.00113	0.00052356	0.00167
	1.4868	0.00198	0.0015	0.00102	0.00192	0.00215	0.00114	0.00132	0.0017	0.00078534	0.00181
	1.48678	0.0018	0.0015	0.00102	0.00192	0.00232	0.0013	0.00146	0.00113	0.00144	0.000975202
	1.48675	0.00108	0.00168	0.00142	0.000767165	0.00268	0.00114	0.000585052	0.000425592	0.00105	0.000278629
	1.48673	0.000718262	0.0015	0.00102	0.0023	0.00215	0.000162522	0.00102	0.00070932	0.00157	0.00125
	1.4867	0.00108	0.000747803	0.00122	0.00173	0.00197	0.00163	0.00146	0.000283728	0.00091623	0.00111
	1.48668	0.00108	0.00206	0.00203	0.00134	0.00215	0.0013	0.00161	0.00070932	0.00091623	0.000557258
	1.48665	0.00144	0.00168	0.00264	0.0023	0.00125	0.00146	0.00117	0.000993049	0.00144	0.00153
	1.48662	0.00162	0.000934754	0.00162	0.00192	0.00161	0.00146	0.00132	0.000993049	0.00131	0.00111
	1.4866	0.00233	0.00206	0.00142	0.0023	0.00161	0.000325045	0.0019	0.00113	0.00078534	0.000975202
	1.48657	0.00108	0.0015	0.000406091	0.000767165	0.00143	0.0013	0.00176	0.000567456	0.00118	0.000557258
	1.48654	0.0018	0.00131	0.00203	0.000575374	0.000894134	0.0013	0.00117	0.00128	0.00144	0.000975202
	1.48652	0.00126	0.000186951	0.00183	0.00153	0.00143	0.00114	0.000877578	0.00113	0.00078534	0.000557258
	1.48649	0.00108	0.00224	0.000812183	0.00115	0.00215	0.0013	0.00132	0.000851185	0.00091623	0.00153
	1.48647	0.00233	0.0015	0.00244	0.0023	0.00107	0.000975134	0.00102	0.00156	0.00131	0.00153
	1.48644	0.00144	0.00187	0.00203	0.00115	0.00197	0.000487567	0.00132	0.000851185	0.00013089	0.00153
	1.48642	0.00162	0.0015	0.00162	0.00153	0.0025	0.00211	0.0019	0.000567456	0.00078534	0.00139
	1.48639	0.00198	0.00224	0.00183	0.00173	0.00107	0.00179	0.00161	0.00142	0.00026178	0.00181
	1.48636	0.00198	0.0015	0.00122	0.0023	0.0025	0.0013	0.00102	0.000567456	0.00065445	0.00181
	1.48634	0.000538696	0.0015	0.000812183	0.00173	0.00143	0.00163	0.0019	0.000567456	0.00078534	0.00181
	1.48631	0.00126	0.0015	0.000812183	0.00192	0.00179	0.0013	0.00102	0.000993049	0.00131	0.000975202
	1.48629	0.0018	0.00112	0.000812183	0.000958957	0.00125	0.000650089	0.00132	0.000851185	0.00078534	0.00139
	1.48626	0.00126	0.0015	0.00264	0.00173	0.00268	0.0013	0.00102	0.000851185	0.00157	0.000975202
	1.48623	0.00162	0.00112	0.00284	0.00153	0.00143	0.000975134	0.00176	0.00113	0.00105	0.00125
	1.48621	0.00108	0.0015	0.00203	0.00153	0.00161	0.0013	0.00176	0.0017	0.00105	0.000696573
	1.48618	0.00144	0.000560852	0.000203046	0.00115	0.00197	0.00114	0.00117	0.00070932	0.00039267	0.00111
	1.48616	0.00198	0.000560852	0.000406091	0.00173	0.00179	0.00163	0.00102	0.000851185	0.00157	0.00111
	1.48613	0.00108	0.000747803	0.00122	0.00115	0.00215	0.00146	0.00146	0	0.00131	0.00195
	1.4861	0.000359131	0.000560852	0.00142	0.00115	0.00107	0.00179	0.00132	0.00128	0.00105	0.000557258
	1.48608	0.0018	0.00168	0.00203	0.00134	0.00143	0.0026	0.00161	0.000993049	0.00144	0.00111
	1.48605	0.00413	0.000373902	0.00183	0.00153	0.00179	0.00163	0.00146	0.00142	0.00078534	0.000835887
	1.48603	0.00233	0.00187	0.000609137	0.00153	0.000894134	0.00146	0.00132	0.00128	0.00105	0.00139
	1.486	0.000897827	0.00168	0.00183	0.0023	0.000536481	0.000650089	0.000877578	0.00184	0.00118	0.00153
	1.48597	0.000897827	0.00187	0.00162	0.00192	0.00197	0.00146	0.00176	0.000851185	0.00091623	0.00153
	1.48595	0.00215	0.0015	0.00183	0.00211	0.00197	0.000975134	0.00176	0.00113	0.00065445	0.00139
	1.48592	0.000359131	0.00168	0.00162	0.0023	0.00125	0.00211	0.000731315	0.00142	0.00183	0.00111
	1.4859	0.00198	0.000373902	0.00183	0.00115	0.00161	0.0013	0.000146263	0.00142	0.00091623	0.000975202
	1.48587	0.00126	0.00187	0.000609137	0.00211	0.00197	0.000812612	0.000731315	0.00142	0.00118	0.000975202
	1.48584	0.000718262	0.000747803	0.00183	0.00192	0.00161	0.00163	0.00117	0.00113	0.00157	0.00125
	1.48582	0.00126	0.00131	0.000812183	0.00173	0.00197	0.000487567	0.00102	0.00113	0.00065445	0.00125
	1.48579	0.0018	0.00187	0.00223	0.00115	0.000894134	0.00114	0.00117	0.000993049	0.00105	0.00111
	1.48577	0.0018	0.0015	0.00244	0.00192	0.00143	0.000325045	0.00161	0.00070932	0.00118	0.00125
	1.48574	0.00144	0.00131	0.000812183	0.00173	0.00215	0.00179	0.000146263	0.00070932	0.00131	0.00125
	1.48571	0.00198	0.000186951	0.000609137	0.00153	0.00179	0.0013	0.00132	0.00199	0.00078534	0.00125
	1.48569	0.00108	0.00112	0.00183	0.00153	0.000536481	0.000650089	0.00161	0.000851185	0.00131	0.00153
	1.48566	0.00126	0.000934754	0.00122	0.00115	0.00286	0.00163	0.000292526	0.00070932	0.00039267	0.000975202
	1.48564	0.00108	0.000934754	0.00183	0.00269	0.00197	0.000650089	0.000438789	0.000993049	0.00144	0.00209
	1.48561	0.00162	0.00168	0.00122	0.00134	0.00215	0.00163	0.000877578	0.00070932	0.0017	0.00111
	1.48559	0.00144	0.00112	0.00203	0.00153	0.00197	0.0013	0.000585052	0.000851185	0.00091623	0.000975202
	1.48556	0.00198	0.00224	0.000812183	0.00192	0.00143	0.00114	0.000877578	0.000851185	0.00196	0.00153
	1.48553	0.000897827	0.000934754	0.00203	0.00173	0.00161	0.0013	0.00146	0.0017	0.00131	0.000835887
	1.48551	0.0018	0.000560852	0.00223	0.00153	0.00215	0.0013	0.00161	0.000851185	0.00065445	0.00125
	1.48548	0.00269	0.00206	0.000812183	0.00134	0.00161	0.00179	0.00132	0.000851185	0.00091623	0.00167
	1.48546	0.00162	0.00206	0.00162	0.00288	0.00143	0.0013	0.00132	0.000993049	0.00105	0.00139
	1.48543	0.00126	0.00131	0.00183	0.000383583	0.00179	0.000812612	0.00161	0.000567456	0.00118	0.00111
	1.4854	0.0018	0.00243	0.00183	0.00173	0.00143	0.00195	0.00146	0.00184	0.00091623	0.00125
	1.48538	0.000718262	0.00131	0.00142	0.00153	0.00197	0.000650089	0.00132	0.00113	0.00091623	0.000975202
	1.48535	0.00215	0.00206	0.000812183	0.00249	0.00179	0.00114	0.000877578	0	0.00091623	0.00111
	1.48533	0.00162	0.00262	0.00122	0.00211	0.00304	0.000487567	0.00117	0.000993049	0.00039267	0.000696573
	1.4853	0.00323	0.0015	0.00223	0.00192	0.00161	0.0013	0.00132	0.000567456	0.00131	0.00153
	1.48527	0.00126	0.00262	0.00203	0.00134	0.000536481	0.00114	0.00161	0.00070932	0.00105	0.000975202
	1.48525	0.00233	0.0015	0.00162	0.00211	0.00215	0.0013	0.00132	0.00142	0.00105	0.00139
	1.48522	0.00144	0.0015	0.000203046	0.00173	0.00215	0.00211	0.000585052	0.00128	0.00118	0.00139
	1.4852	0.0018	0.00131	0.000812183	0.00134	0.00215	0.00114	0.00146	0.000993049	0.00118	0.00125
	1.48517	0.0018	0.0015	0	0.00211	0.00161	0.00114	0.00176	0.0017	0.00105	0.00111
	1.48515	0.000538696	0.0015	0.00142	0.000767165	0.00197	0.000487567	0.00161	0.000993049	0.00144	0.00125
	1.48512	0.000359131	0.000373902	0.00142	0.00115	0.00161	0.000162522	0.00161	0.00184	0.00052356	0.000696573
	1.48509	0.0018	0.00168	0.00183	0.000767165	0.00161	0.00146	0.00146	0.000425592	0.00131	0.00139
	1.48507	0.00144	0.00131	0.00183	0.00288	0.000894134	0.000487567	0.000585052	0.00184	0.00105	0.000975202
	1.48504	0.00198	0.00224	0.000812183	0.00134	0.00107	0.00146	0.000877578	0.0017	0.00196	0.00125
	1.48502	0.00251	0.00131	0.00183	0.00269	0.00197	0.000650089	0.00102	0.0017	0.00183	0.00167
	1.48499	0.00144	0.00206	0.00183	0.00134	0.00179	0.000975134	0.00176	0.00156	0.00078534	0.00223
	1.48496	0.00162	0.000934754	0.00162	0.00211	0.00107	0.00195	0.00102	0.0017	0.00105	0.000557258
	1.48494	0.00198	0.00131	0.00102	0.00115	0.00232	0.000975134	0.00117	0.000993049	0.00065445	0.00111
	1.48491	0.0018	0.00112	0.00203	0.00153	0.00125	0.000975134	0.00117	0.00142	0.00105	0.000975202
	1.48489	0.00162	0.00131	0.00223	0.00115	0.0025	0.000650089	0.0019	0.00128	0.00065445	0.00111
	1.48486	0.00108	0.00187	0.00223	0.0023	0.000715308	0.000975134	0.00219	0.00156	0.00118	0.000139315
	1.48484	0.00198	0.00112	0.00122	0.00115	0.00161	0.00163	0.00102	0.0017	0.00144	0.00167
	1.48481	0.00126	0.0028	0.00244	0.00211	0.00179	0.00114	0.00161	0.00070932	0.00091623	0.00181
	1.48478	0.00108	0.000934754	0.00102	0.00173	0.00143	0.000487567	0.000292526	0.00128	0.00078534	0.000696573
	1.48476	0.00198	0.00224	0.00183	0.00173	0.00232	0.000975134	0.00205	0.00113	0.00039267	0.000835887
	1.48473	0.000897827	0.00262	0.000609137	0.00134	0.00161	0.000975134	0.00161	0.00113	0.00157	0.00125
	1.48471	0.00126	0.00131	0.00122	0.00173	0.000715308	0.0013	0.00132	0.000851185	0.00118	0.00195
	1.48468	0.00215	0.0015	0.00142	0.000958957	0.00161	0.000650089	0.00102	0.00184	0.00118	0.00167
	1.48466	0.00108	0.00206	0.00162	0.00134	0.00232	0.000650089	0.0019	0.00156	0.00052356	0.00195
	1.48463	0.00108	0.00187	0.00142	0.00173	0.00143	0.00211	0.00205	0.000567456	0.00105	0.00111
	1.4846	0.00108	0.0015	0.00102	0.00211	0.00215	0.00163	0.00102	0.000851185	0.00091623	0.00139
	1.48458	0.000359131	0.00112	0.00142	0.00153	0.00197	0.00146	0.00176	0.00113	0.00078534	0.00111
	1.48455	0.00162	0.00131	0.00122	0.00249	0.00179	0.00146	0.00176	0.00156	0.00144	0.00209
	1.48453	0	0.00168	0.00223	0.000383583	0.000536481	0.00114	0.00146	0.000851185	0.00105	0.00125
	1.4845	0.00108	0.0015	0.00162	0.00192	0.00143	0.00146	0.0019	0.000851185	0.00144	0.00111
	1.48447	0.00108	0.00131	0.00223	0.000767165	0.00143	0.00146	0.00132	0.000851185	0.00183	0.00125
	1.48445	0.00251	0.00168	0.00142	0.00153	0.00125	0.000975134	0.00176	0.00142	0.0017	0.00167
	1.48442	0.000718262	0.00187	0.00244	0.00173	0.000536481	0.00114	0.00146	0.00113	0.00131	0.00139
	1.4844	0.00108	0.00112	0.00122	0.000575374	0.00143	0.000812612	0.00146	0.00142	0.00105	0.00111
	1.48437	0.00198	0.00168	0.00162	0.00173	0.00179	0.00146	0.00176	0.00142	0.00078534	0.000835887
	1.48435	0.00233	0.00224	0.00183	0.00173	0.00232	0.00114	0.00146	0.00142	0.0017	0.00111
	1.48432	0.00144	0.00131	0.00244	0.00173	0.00161	0.00146	0.00161	0.000993049	0.00131	0.00125
	1.48429	0.00162	0.00206	0.00203	0.00192	0.00197	0.00146	0.00161	0.00199	0.00118	0.000696573
	1.48427	0.000897827	0.00168	0.000203046	0.00134	0.00179	0.00179	0.00176	0.00113	0.00157	0.000278629
	1.48424	0.00126	0.00131	0.00122	0.00269	0.00268	0.00179	0.00117	0.00142	0.00144	0.00111
	1.48422	0.00126	0.00206	0.000406091	0.00153	0.00179	0.0013	0.00161	0.00113	0.00105	0.00139
	1.48419	0.00215	0.0015	0.00162	0.00192	0.00179	0.00163	0.00205	0.00156	0.00223	0.000696573
	1.48417	0.0018	0.0015	0.00183	0.00211	0.00197	0.000812612	0.0019	0.00142	0.00105	0.00125
	1.48414	0.00162	0.00168	0.00142	0.00192	0.00143	0.000812612	0.00219	0.000993049	0.00144	0.00125
	1.48411	0.00198	0.0015	0.00162	0.00173	0.0025	0.00228	0.00249	0.00113	0.00118	0.000417944
	1.48409	0.00198	0.000373902	0.00142	0.00211	0.00125	0.00146	0.00176	0.000567456	0	0.00153
	1.48406	0.00126	0.0015	0.00122	0.00115	0.00215	0.00211	0.00146	0.00128	0.00105	0.00111
	1.48404	0.0018	0.00168	0.00162	0.00173	0.0025	0.00146	0.000877578	0.00128	0.00065445	0.00111
	1.48401	0.00162	0.000934754	0.00102	0.00153	0.00161	0.0013	0.00146	0.0017	0.00091623	0.000975202
	1.48399	0.00198	0.00206	0.00102	0.000958957	0.00286	0.000650089	0.000877578	0.000567456	0.00144	0.00167
	1.48396	0.000897827	0.00168	0.00244	0.00153	0.00161	0.00163	0.00176	0.00128	0.00091623	0.00153
	1.48393	0.00108	0.0015	0.00203	0.00173	0.0025	0.000325045	0.00132	0.000141864	0.00052356	0.00153
	1.48391	0.00144	0.000934754	0.00264	0.0023	0.00286	0.000650089	0.00146	0.00070932	0.00131	0.00125
	1.48388	0.00108	0.00131	0.00203	0.00192	0.00286	0.00146	0.0019	0.00156	0.00131	0.00153
	1.48386	0.00108	0.000934754	0.00244	0.00269	0.00143	0.0013	0.000731315	0.00113	0.00091623	0.000835887
	1.48383	0.00126	0.00224	0.00142	0.00192	0.00197	0.00146	0.00102	0.00142	0.00131	0.000975202
	1.48381	0.00126	0.00112	0.00244	0.000767165	0.000894134	0.00114	0.00146	0.00113	0.00065445	0.000975202
	1.48378	0.00108	0.00112	0.00264	0.00192	0.00161	0.00195	0.00176	0.00113	0.00013089	0.000835887
	1.48375	0.000538696	0.000934754	0.000406091	0.00173	0.00179	0.0013	0.000292526	0.000567456	0.00131	0.00167
	1.48373	0.00108	0.00206	0.00162	0.00192	0.00197	0.00179	0.00176	0.00142	0.00091623	0.00139
	1.4837	0.00162	0.00206	0.00102	0.00115	0.00232	0.00114	0.00263	0.00070932	0.00144	0.00125
	1.48368	0.00126	0.000934754	0.00223	0.000958957	0.00215	0.00114	0.000877578	0.000567456	0.00039267	0.00139
	1.48365	0.00144	0.000186951	0.00284	0	0.00197	0.00114	0.00146	0.000993049	0.00144	0.00153
	1.48363	0.00144	0.00206	0.00203	0.00115	0.00125	0.0013	0.000585052	0.00128	0.00078534	0.000835887
	1.4836	0.00108	0.00243	0.00264	0.000958957	0.00197	0	0.00146	0.000993049	0.00078534	0.000557258
	1.48357	0.00215	0.00168	0.00142	0.00192	0.00125	0.00146	0.00263	0.00142	0.0017	0.000975202
	1.48355	0.00162	0.00168	0.00223	0.00288	0.00179	0.000975134	0	0.00184	0.00105	0.00167
	1.48352	0.00126	0	0.00183	0.00115	0.00215	0.00146	0.00161	0.00213	0.00157	0.00181
	1.4835	0.00198	0.00187	0.00102	0.00173	0.00179	0.0013	0.00146	0.00128	0.00105	0.00125
	1.48347	0.00126	0.00224	0.000406091	0.00192	0.00143	0.0013	0.00176	0.00156	0.00157	0.00125
	1.48345	0.00162	0.00168	0.000609137	0.00134	0.0025	0.00195	0.000877578	0.00142	0.00091623	0.00167
	1.48342	0.00215	0.00206	0.00122	0.00153	0.00179	0.000812612	0.00161	0.00070932	0.00105	0.000557258
	1.48339	0.000718262	0.0015	0.00142	0.00115	0.00143	0.00146	0.00146	0.00184	0.00065445	0.00111
	1.48337	0.00144	0.0015	0.00142	0.00115	0.00268	0.0013	0.00161	0.0017	0.00105	0.00167
	1.48334	0.0018	0.00131	0.00183	0.00211	0.00143	0.0013	0.00161	0.00227	0.00078534	0.00139
	1.48332	0	0.00112	0.00122	0.000575374	0.00232	0.00146	0.00234	0.0017	0.00091623	0.00125
	1.48329	0.00162	0.0015	0.00244	0.00192	0.00215	0.00228	0.00146	0.0017	0.00052356	0.00153
	1.48327	0.00144	0.00168	0.00162	0.0023	0.00161	0.000162522	0.00161	0.00156	0.00223	0.000139315
	1.48324	0.00144	0.00168	0.000609137	0.00153	0.00232	0.00146	0.00176	0.000283728	0.00131	0.00125
	1.48321	0.00126	0.00206	0.00142	0.0023	0.00125	0.00163	0.000877578	0.000283728	0.00091623	0.00181
	1.48319	0.00162	0.00243	0.00183	0.00192	0.000894134	0.000975134	0.00146	0.00156	0.00105	0.00125
	1.48316	0.000897827	0.000373902	0.000812183	0.00288	0.00268	0.00179	0.0019	0.00142	0.00091623	0.000278629
	1.48314	0.000359131	0.000373902	0.00183	0.00115	0.00232	0.000812612	0.00146	0.0017	0.0017	0.00153
	1.48311	0.000897827	0.00206	0.00142	0.00153	0.00268	0.000650089	0.00176	0.00184	0.00183	0.00195
	1.48309	0.00144	0.000747803	0.00142	0.00173	0.00268	0.000812612	0.00205	0.00142	0.00052356	0.00111
	1.48306	0.00144	0.00187	0.00122	0.00134	0.00161	0.00211	0.000585052	0.000283728	0.00091623	0.000975202
	1.48304	0.00215	0.0015	0.00102	0.0023	0.00232	0.000975134	0.00219	0.00113	0.00223	0.00153
	1.48301	0.00126	0.00224	0.00162	0.00173	0.00125	0.00195	0.0019	0.00113	0.00183	0.00111
	1.48298	0.00108	0.00168	0.00183	0.00153	0.000715308	0.0013	0.00146	0.000851185	0.00091623	0.00111
	1.48296	0.000359131	0.000934754	0.00244	0.00211	0.00179	0.000975134	0.00132	0.000283728	0.00131	0.00167
	1.48293	0.00233	0.00131	0.00244	0.00115	0.00232	0.000487567	0.00132	0.0017	0.00157	0.00153
	1.48291	0.0018	0.000747803	0.000812183	0.000383583	0.00215	0.0026	0.0019	0.000993049	0.00118	0.00153
	1.48288	0.00108	0.000560852	0.00122	0.00173	0.00161	0.00179	0.00263	0.00156	0.00091623	0.00153
	1.48286	0.00144	0.00187	0.00142	0.0023	0.00215	0.00163	0.00102	0.00113	0.00157	0.00167
	1.48283	0.0018	0.00168	0.00122	0.00192	0.00232	0.00244	0.00117	0.00156	0.00131	0.00139
	1.4828	0.000897827	0.00112	0.00162	0.00192	0.00125	0.00146	0.00219	0.00156	0.00157	0.00167
	1.48278	0.00198	0.00243	0.000812183	0.000958957	0.00107	0.00114	0.00176	0.000993049	0.00209	0.00111
	1.48275	0.000897827	0.0015	0.00102	0.00153	0.00143	0.000975134	0.00132	0.00128	0.00118	0.00167
	1.48273	0.00126	0.0015	0.000609137	0.00211	0.00125	0.000650089	0.00146	0.00128	0.0017	0.000417944
	1.4827	0.00215	0.0015	0.00183	0.00134	0.00286	0.000812612	0.00176	0.00113	0.00183	0.00167
	1.48268	0.00126	0.0015	0.00244	0.0023	0.00232	0.000975134	0.00132	0.00128	0.00183	0.00237
	1.48265	0.000538696	0.0015	0.00142	0.00211	0.00215	0.0013	0.00161	0.000567456	0.00144	0.00125
	1.48263	0.0018	0.00299	0.00183	0.00249	0.00232	0.000975134	0.00219	0.000851185	0.00118	0.00125
	1.4826	0.00108	0.0015	0.00183	0.00307	0.00215	0.00114	0.00146	0.000993049	0.00131	0.000696573
	1.48257	0.00144	0.00187	0.00244	0.0023	0.00143	0.00179	0.0019	0.00184	0.00078534	0.00181
	1.48255	0.00144	0.00206	0.00183	0.00115	0.00107	0.00114	0.00117	0.00142	0.00131	0.00251
	1.48252	0.000179565	0.00112	0.00122	0.00269	0.0025	0.0013	0.00161	0.00128	0.00078534	0.00153
	1.4825	0.00162	0.000934754	0.00203	0.00192	0.00268	0.000325045	0.00205	0.00199	0.00105	0.00153
	1.48247	0.00144	0.000934754	0.000609137	0.00211	0.0025	0.000487567	0.00219	0.00128	0.00196	0
	1.48245	0.00215	0.00187	0.00162	0.00173	0.00322	0.00146	0.00117	0.00156	0.00157	0.00139
	1.48242	0.00233	0.000934754	0.00244	0.0023	0.000715308	0.00211	0.00176	0.00213	0.0017	0.00181
	1.4824	0.0018	0.00187	0.00183	0.00192	0.00179	0.00163	0.00102	0.00128	0.00144	0.00195
	1.48237	0.000538696	0.000934754	0.00122	0.000958957	0.00197	0.0013	0.00161	0.0017	0.00118	0.00167
	1.48234	0.00233	0.00187	0.00325	0.00153	0.00179	0.00179	0.00176	0.00128	0.00065445	0.00153
	1.48232	0.0018	0.00262	0.00102	0.00153	0.00215	0.000487567	0.00146	0.00213	0.00131	0.00237
	1.48229	0.00144	0.00206	0.00284	0.00249	0.00161	0.000975134	0.000877578	0.000993049	0.0017	0.00139
	1.48227	0.00126	0.0015	0.00305	0.00211	0.0025	0.00146	0.00161	0.0017	0.00065445	0.00153
	1.48224	0.00144	0.00224	0.00162	0.00134	0.00161	0.00146	0.00146	0.00113	0.00078534	0.00153
	1.48222	0.000897827	0.00112	0.00223	0.00134	0.00197	0.00228	0.000731315	0.000993049	0.00157	0.00167
	1.48219	0.00108	0.00168	0.00203	0.00173	0.00161	0.00146	0.00117	0.000993049	0.00078534	0.00139
	1.48217	0.00144	0.00131	0.00142	0.00153	0.00304	0.0013	0.00293	0.000993049	0.00144	0.00125
	1.48214	0.00233	0.000934754	0.00102	0.00269	0.00179	0.00211	0.00234	0.00128	0.00131	0.00167
	1.48211	0.00215	0.00131	0.00203	0.00269	0.00143	0.0026	0.00132	0.00156	0.00157	0.00125
	1.48209	0.00198	0.00187	0.00284	0.00249	0.00286	0.00276	0.00176	0.00128	0.00157	0.00167
	1.48206	0.00144	0.000747803	0.00203	0.00307	0.00215	0.00146	0.00205	0.00213	0.00183	0.00181
	1.48204	0.0018	0.00168	0.00142	0.00211	0.00107	0.00244	0.00161	0.00184	0.00144	0.00167
	1.48201	0.00126	0.00224	0.00244	0.00192	0.00286	0.000812612	0.00205	0.00156	0.00078534	0.00195
	1.48199	0.00162	0.00187	0.00122	0.00249	0.00197	0.000975134	0.0019	0.00113	0.00078534	0.00139
	1.48196	0.00215	0.00262	0.00183	0.00249	0.0025	0.00163	0.00102	0.00113	0.00144	0.00181
	1.48194	0.00233	0.00131	0.00122	0.00249	0.00215	0.00146	0.00161	0.00142	0.00131	0.00111
	1.48191	0.00215	0.00262	0.00244	0.00115	0.000536481	0.00146	0.00234	0.00113	0.00131	0.00167
	1.48188	0.00126	0.00187	0.00102	0.00288	0.00161	0.00195	0.00161	0.00113	0.00144	0.00209
	1.48186	0.00162	0.00243	0.000812183	0.00288	0.00107	0.00195	0.00161	0.00113	0.00131	0.00209
	1.48183	0.00144	0.00187	0.00122	0.0023	0.00304	0.00195	0.00205	0.00184	0.00183	0.00139
	1.48181	0.00162	0.00262	0.00183	0.00211	0.00232	0.00163	0.00205	0.00142	0.00144	0.00181
	1.48178	0.0018	0.00131	0.00284	0.00211	0.00232	0.00211	0.00234	0.000993049	0.00065445	0.00167
	1.48176	0.00126	0.00243	0.00122	0.00173	0.000894134	0.00179	0.00205	0.00227	0.00183	0.00209
	1.48173	0.0018	0.00131	0.00183	0.00211	0.00322	0.00309	0.00205	0.000993049	0.00039267	0.00237
	1.48171	0.00233	0.000747803	0.00183	0.00288	0.00286	0.00228	0.00219	0.00199	0.00091623	0.00139
	1.48168	0.0018	0.00168	0.00244	0.0023	0.00143	0.000812612	0.0019	0.00156	0.00223	0.00237
	1.48166	0.0018	0.00262	0.00203	0.00211	0.00304	0.00163	0.00176	0.00142	0.00131	0.00181
	1.48163	0.00162	0.00262	0.00142	0.00249	0.00143	0.00211	0.00219	0.00156	0.00144	0.00139
	1.4816	0.00215	0.00224	0.00203	0.00345	0.00197	0.00179	0.00234	0.000851185	0.00144	0.00167
	1.48158	0.00198	0.00262	0.00122	0.00249	0.00286	0.00163	0.00205	0.00184	0.00183	0.00139
	1.48155	0.00198	0.00224	0.00203	0.0023	0.00197	0.00228	0.00249	0.00227	0.00144	0.00251
	1.48153	0.000897827	0.00168	0.00183	0.00288	0.00304	0.00146	0.00176	0.00199	0.0017	0.00111
	1.4815	0.00233	0.00224	0.00162	0.00307	0.00304	0.00179	0.0019	0.00184	0.00223	0.00251
	1.48148	0.00162	0.00224	0.00244	0.00307	0.00268	0.00195	0.00278	0.00113	0.00052356	0.00293
	1.48145	0.00198	0.00187	0.00264	0.00249	0.00268	0.00228	0.00263	0.00227	0.00209	0.00167
	1.48143	0.00269	0.00224	0.00203	0.00307	0.00322	0.00163	0.00176	0.00227	0.00223	0.00209
	1.4814	0.00162	0.00243	0.00264	0.00192	0.0025	0.00276	0.00176	0.00070932	0.00196	0.00195
	1.48138	0.00108	0.00168	0.00102	0.0023	0.00304	0.00228	0.00249	0.00199	0.00262	0.00251
	1.48135	0.00233	0.00224	0.00162	0.00307	0.00215	0.00244	0.00249	0.00213	0.00196	0.00223
	1.48132	0.00198	0.00299	0.00244	0.00269	0.00215	0.00163	0.00249	0.00227	0.00157	0.00223
	1.4813	0.00108	0.00299	0.00203	0.000767165	0.00232	0.00163	0.00176	0.00184	0.00223	0.00306
	1.48127	0.00233	0.00299	0.00244	0.0023	0.00286	0.00146	0.0019	0.0027	0.00118	0.00237
	1.48125	0.00144	0.00224	0.00264	0.00249	0.00304	0.00179	0.0019	0.00184	0.00196	0.00209
	1.48122	0.00144	0.00262	0.00203	0.00288	0.00358	0.00244	0.00263	0.00199	0.00314	0.00223
	1.4812	0.00215	0.0028	0.00142	0.00211	0.00215	0.00244	0.00278	0.00227	0.00196	0.00251
	1.48117	0.00233	0.00168	0.00345	0.00211	0.00268	0.00195	0.00263	0.00227	0.00196	0.00251
	1.48115	0.00144	0.0028	0.00223	0.00364	0.0025	0.00211	0.0019	0.00184	0.00275	0.00223
	1.48112	0.00144	0.00206	0.00305	0.00345	0.0025	0.00293	0.00263	0.00241	0.0017	0.00251
	1.4811	0.00269	0.00168	0.00284	0.00288	0.0034	0.00179	0.00351	0.00227	0.00196	0.00251
	1.48107	0.00126	0.00262	0.00365	0.00211	0.00304	0.00276	0.00293	0.00284	0.00249	0.00265
	1.48104	0.00305	0.00187	0.00345	0.00364	0.00322	0.00211	0.00117	0.00241	0.0017	0.0039
	1.48102	0.00305	0.00206	0.00203	0.00364	0.00268	0.00244	0.00234	0.000993049	0.00183	0.00293
	1.48099	0.00251	0.00374	0.00284	0.0023	0.00358	0.00195	0.00219	0.00312	0.00223	0.00181
	1.48097	0.00108	0.0015	0.00406	0.00288	0.00322	0.00195	0.00307	0.00142	0.00314	0.00237
	1.48094	0.0018	0.00337	0.00264	0.00269	0.00215	0.00276	0.00234	0.0027	0.00249	0.00348
	1.48092	0.0018	0.00449	0.00386	0.00345	0.00304	0.00309	0.00249	0.00241	0.00288	0.00334
	1.48089	0.00251	0.00243	0.00203	0.00288	0.00393	0.00211	0.00336	0.00326	0.00301	0.00334
	1.48087	0.00323	0.00374	0.00305	0.00326	0.00268	0.00244	0.00205	0.0027	0.00406	0.00362
	1.48084	0.00198	0.00243	0.00406	0.00269	0.00286	0.0026	0.0019	0.00298	0.00223	0.00237
	1.48082	0.00251	0.00206	0.00365	0.00269	0.0034	0.0026	0.00249	0.00326	0.00288	0.00293
	1.48079	0.00305	0.00168	0.00345	0.00288	0.00304	0.00228	0.00263	0.00298	0.00236	0.00279
	1.48077	0.00198	0.00262	0.00426	0.00173	0.00268	0.00309	0.00366	0.00312	0.00196	0.00376
	1.48074	0.00233	0.00355	0.00223	0.00249	0.00411	0.00293	0.00307	0.00383	0.00249	0.00293
	1.48071	0.00251	0.00224	0.00365	0.00364	0.00286	0.0026	0.00293	0.00326	0.00327	0.00223
	1.48069	0.00251	0.0028	0.00244	0.00364	0.00393	0.00195	0.00366	0.00298	0.00236	0.00293
	1.48066	0.00233	0.00393	0.00264	0.00345	0.0025	0.00374	0.0038	0.00298	0.00314	0.00279
	1.48064	0.00215	0.00337	0.00325	0.00269	0.00411	0.00228	0.00307	0.00355	0.00183	0.00404
	1.48061	0.00215	0.00168	0.00345	0.00307	0.00322	0.00406	0.00307	0.00383	0.00249	0.00293
	1.48059	0.00215	0.00131	0.00345	0.00326	0.00376	0.00341	0.00366	0.0034	0.00262	0.00334
	1.48056	0.00287	0.00299	0.00325	0.00422	0.00286	0.00358	0.00351	0.00312	0.00262	0.0032
	1.48054	0.00323	0.00374	0.00264	0.00307	0.00393	0.00293	0.00366	0.00298	0.00223	0.0032
	1.48051	0.00377	0.00262	0.00284	0.00422	0.00447	0.00309	0.00351	0.00326	0.00314	0.00362
	1.48049	0.00162	0.00224	0.00365	0.00499	0.0034	0.00325	0.00336	0.00255	0.00249	0.00306
	1.48046	0.00251	0.0028	0.00406	0.00249	0.00358	0.00276	0.00336	0.00397	0.00275	0.00418
	1.48044	0.00215	0.00168	0.00203	0.00384	0.00358	0.00358	0.00322	0.00241	0.00236	0.00362
	1.48041	0.00269	0.00337	0.00305	0.00269	0.00429	0.00341	0.00351	0.0027	0.00327	0.00334
	1.48038	0.00198	0.00262	0.00244	0.00422	0.00286	0.00309	0.00336	0.00411	0.0034	0.00348
	1.48036	0.00305	0.00355	0.00264	0.00441	0.0034	0.00325	0.00366	0.00312	0.00262	0.00418
	1.48033	0.00377	0.00299	0.00305	0.00345	0.00304	0.00293	0.00336	0.00326	0.0038	0.00334
	1.48031	0.00287	0.00449	0.00284	0.00422	0.00376	0.00488	0.0038	0.00355	0.0034	0.00376
	1.48028	0.00341	0.00318	0.00365	0.0046	0.00411	0.00439	0.00307	0.00355	0.00314	0.0039
	1.48026	0.00305	0.00243	0.00284	0.00307	0.00465	0.00276	0.0038	0.00298	0.00275	0.00348
	1.48023	0.00287	0.00318	0.00305	0.00307	0.00465	0.00309	0.00351	0.00355	0.00327	0.00404
	1.48021	0.00377	0.00355	0.00345	0.00384	0.00483	0.00374	0.0038	0.00355	0.00314	0.00376
	1.48018	0.00251	0.0028	0.00406	0.00384	0.00411	0.00293	0.00424	0.00369	0.00353	0.00432
	1.48016	0.00287	0.00318	0.00365	0.00537	0.00393	0.0039	0.0038	0.00312	0.00327	0.00446
	1.48013	0.00287	0.00374	0.00284	0.00345	0.00358	0.00439	0.00278	0.00326	0.0038	0.0046
	1.48011	0.00215	0.00449	0.00325	0.00345	0.00304	0.00374	0.00424	0.00411	0.00366	0.00404
	1.48008	0.00323	0.00318	0.00305	0.00345	0.00429	0.00439	0.00439	0.00468	0.00366	0.00418
	1.48006	0.00413	0.00393	0.00345	0.00479	0.00465	0.00471	0.0041	0.00369	0.00419	0.00404
	1.48003	0.00269	0.00337	0.00183	0.00403	0.00268	0.0039	0.00351	0.0034	0.00353	0.0039
	1.48	0.00251	0.00393	0.00325	0.00422	0.00447	0.00358	0.00395	0.00369	0.00419	0.00362
	1.47998	0.00287	0.00337	0.00365	0.00422	0.00376	0.0039	0.00366	0.00383	0.00393	0.00488
	1.47995	0.00305	0.00393	0.00467	0.00479	0.00501	0.0052	0.00366	0.00312	0.0038	0.00432
	1.47993	0.00413	0.00299	0.00406	0.00441	0.00519	0.00341	0.0038	0.00369	0.00458	0.00404
	1.4799	0.00269	0.00393	0.00406	0.00364	0.00411	0.00309	0.00468	0.00383	0.00419	0.0039
	1.47988	0.00287	0.00224	0.00284	0.00556	0.0059	0.00374	0.0041	0.00411	0.00419	0.00432
	1.47985	0.00323	0.00337	0.00447	0.00499	0.00411	0.00309	0.00366	0.00355	0.00471	0.00488
	1.47983	0.00251	0.0043	0.00345	0.00441	0.00429	0.00504	0.00395	0.00397	0.00445	0.00474
	1.4798	0.00323	0.00299	0.00406	0.00441	0.00483	0.00309	0.00439	0.00454	0.00419	0.00529
	1.47978	0.00251	0.0043	0.00508	0.00518	0.00536	0.00374	0.00483	0.00468	0.00393	0.00627
	1.47975	0.00305	0.00318	0.00386	0.00479	0.00554	0.00423	0.00424	0.00482	0.00484	0.00683
	1.47973	0.00377	0.0028	0.00386	0.00403	0.00465	0.00439	0.00424	0.00482	0.00497	0.0078
	1.4797	0.00341	0.00337	0.00386	0.00384	0.00501	0.0039	0.00439	0.0044	0.0055	0.00683
	1.47968	0.00467	0.00224	0.00365	0.00364	0.00465	0.00504	0.00541	0.00511	0.00537	0.00752
	1.47965	0.00269	0.00486	0.00406	0.00518	0.00429	0.00325	0.00497	0.00582	0.00537	0.00822
	1.47963	0.00395	0.00393	0.00508	0.00384	0.00501	0.00471	0.00483	0.00525	0.00628	0.00906
	1.4796	0.00395	0.00411	0.00406	0.00556	0.00411	0.0026	0.0057	0.00553	0.00654	0.01045
	1.47957	0.00395	0.00318	0.00223	0.00518	0.00554	0.00504	0.00497	0.00596	0.00798	0.01435
	1.47955	0.00215	0.00393	0.00528	0.00326	0.00572	0.00423	0.00585	0.00624	0.00942	0.01477
	1.47952	0.00377	0.00374	0.00548	0.00441	0.0059	0.00601	0.006	0.00695	0.01034	0.01505
	1.4795	0.00323	0.00355	0.00325	0.00441	0.00465	0.0052	0.00687	0.00738	0.01152	0.02159
	1.47947	0.00377	0.00299	0.00609	0.0046	0.00536	0.00536	0.00614	0.00724	0.01204	0.02591
	1.47945	0.00431	0.0028	0.00426	0.00479	0.00519	0.00569	0.00775	0.00894	0.01453	0.03162
	1.47942	0.00395	0.00318	0.00426	0.00518	0.00519	0.00618	0.00512	0.01036	0.01767	0.03678
	1.4794	0.00305	0.00318	0.00406	0.00441	0.00787	0.00683	0.00804	0.01206	0.02094	0.04263
	1.47937	0.00413	0.00393	0.00426	0.00556	0.00626	0.00731	0.0098	0.01419	0.02579	0.04792
	1.47935	0.00359	0.00411	0.00345	0.00499	0.00733	0.00845	0.01155	0.01575	0.03141	0.04723
	1.47932	0.00377	0.00337	0.00487	0.00479	0.00805	0.00829	0.0117	0.01816	0.03743	0.04792
	1.4793	0.00413	0.00374	0.00487	0.00652	0.00823	0.00959	0.01243	0.02312	0.04097	0.04695
	1.47927	0.00341	0.00411	0.00467	0.00633	0.00823	0.00975	0.0136	0.02823	0.0445	0.04152
	1.47925	0.00449	0.00486	0.00487	0.00595	0.00805	0.01008	0.01726	0.03263	0.0449	0.03929
	1.47922	0.00413	0.00542	0.0065	0.00729	0.00894	0.01251	0.02048	0.0393	0.04359	0.03859
	1.4792	0.00413	0.00449	0.00569	0.00786	0.01109	0.01446	0.02662	0.0444	0.0394	0.03692
	1.47917	0.00431	0.00449	0.00792	0.00882	0.01019	0.01706	0.02823	0.04682	0.04058	0.03511
	1.47915	0.00449	0.0058	0.00629	0.0069	0.01359	0.01967	0.0354	0.04838	0.03874	0.03608
	1.47912	0.00377	0.00486	0.00609	0.00978	0.01431	0.02324	0.04154	0.04767	0.03508	0.03525
	1.4791	0.00431	0.00542	0.00832	0.01093	0.01413	0.02617	0.04403	0.04483	0.03312	0.03288
	1.47907	0.00557	0.00729	0.01036	0.01208	0.01824	0.0325	0.0449	0.041	0.0305	0.03232
	1.47904	0.00485	0.00617	0.00914	0.01266	0.02074	0.03884	0.04388	0.03774	0.03102	0.03441
	1.47902	0.00503	0.00617	0.01056	0.014	0.02271	0.04242	0.04724	0.03845	0.03272	0.03399
	1.47899	0.00664	0.00897	0.01056	0.01688	0.03076	0.04957	0.04403	0.03433	0.03338	0.03608
	1.47897	0.00718	0.00636	0.01421	0.0211	0.03505	0.05379	0.04373	0.03632	0.03312	0.0372
	1.47894	0.00772	0.00879	0.01482	0.02263	0.04417	0.05282	0.03803	0.03561	0.03469	0.03803
	1.47892	0.00862	0.01103	0.01543	0.0257	0.04721	0.05071	0.03657	0.03632	0.03547	0.03594
	1.47889	0.00916	0.01047	0.01888	0.02858	0.0515	0.04469	0.03993	0.03376	0.03521	0.03511
	1.47887	0.01077	0.01178	0.01929	0.03606	0.05311	0.04632	0.03364	0.0366	0.03495	0.0319
	1.47884	0.01113	0.01458	0.02274	0.03913	0.05526	0.04063	0.03437	0.03688	0.03495	0.03218
	1.47882	0.01113	0.01514	0.02843	0.04814	0.05186	0.04096	0.0351	0.03703	0.03298	0.03079
	1.47879	0.01347	0.01795	0.03147	0.05178	0.0524	0.03868	0.03832	0.03759	0.03416	0.02967
	1.47877	0.01526	0.01982	0.03411	0.05581	0.04954	0.03803	0.03642	0.03972	0.03154	0.03204
	1.47874	0.0176	0.02262	0.04406	0.06003	0.04578	0.03901	0.03964	0.04142	0.03115	0.03037
	1.47872	0.02047	0.02692	0.05279	0.05562	0.04417	0.03901	0.04139	0.03944	0.03154	0.02926
	1.47869	0.02155	0.03029	0.05503	0.05102	0.04077	0.04014	0.04212	0.03759	0.02762	0.02856
	1.47867	0.0255	0.0372	0.05827	0.04699	0.03988	0.03462	0.03847	0.03476	0.02696	0.02828
	1.47864	0.02981	0.043	0.06274	0.04622	0.03755	0.03852	0.03905	0.03391	0.02552	0.02661
	1.47862	0.03825	0.05122	0.06234	0.04239	0.04345	0.03982	0.0392	0.03178	0.02644	0.02898
	1.47859	0.04184	0.05496	0.05929	0.04354	0.04095	0.04274	0.03657	0.03121	0.02696	0.02814
	1.47857	0.05243	0.063	0.05401	0.04028	0.04399	0.04323	0.037	0.03078	0.02814	0.02926
	1.47854	0.05908	0.06282	0.05401	0.03951	0.04542	0.04502	0.03774	0.02993	0.02696	0.02926
	1.47852	0.06195	0.0602	0.05015	0.04469	0.04274	0.04453	0.03393	0.02965	0.02448	0.02814
	1.47849	0.06949	0.05945	0.04995	0.04373	0.04864	0.04323	0.03072	0.02738	0.02526	0.03121
	1.47847	0.0641	0.05777	0.04832	0.04488	0.04453	0.03852	0.02969	0.02568	0.02395	0.03093
	1.47844	0.0598	0.05478	0.04975	0.042	0.04453	0.03706	0.03174	0.02525	0.02683	0.02842
	1.47842	0.05692	0.05795	0.05299	0.04987	0.04256	0.0351	0.02998	0.02539	0.02683	0.02856
	1.47839	0.05351	0.05627	0.05462	0.04967	0.04667	0.03819	0.02838	0.02355	0.0267	0.02884
	1.47836	0.05207	0.05842	0.06051	0.05111	0.04497	0.0373	0.02779	0.02688	0.02788	0.02953
	1.47834	0.04938	0.05646	0.0664	0.05255	0.04328	0.0351	0.0272	0.02965	0.02906	0.03023
	1.47831	0.04435	0.05852	0.06843	0.0583	0.04721	0.03397	0.02691	0.02596	0.02932	0.0326
	1.47829	0.04076	0.05365	0.07168	0.05619	0.04381	0.03283	0.02574	0.02781	0.02736	0.0333
	1.47826	0.0413	0.05534	0.07005	0.05466	0.04381	0.0325	0.02618	0.02653	0.02579	0.03469
	1.47824	0.0431	0.0559	0.07371	0.06118	0.04506	0.03234	0.02691	0.02979	0.02788	0.03302
	1.47821	0.04597	0.05721	0.07431	0.06099	0.04185	0.03218	0.02574	0.02951	0.02971	0.03608
	1.47819	0.04579	0.05309	0.07005	0.06272	0.0456	0.03413	0.02618	0.03036	0.02945	0.03636
	1.47816	0.04543	0.05665	0.07168	0.06828	0.04757	0.03462	0.03291	0.02766	0.03102	0.03636
	1.47814	0.0483	0.05814	0.06538	0.07058	0.05097	0.03657	0.03042	0.02951	0.03259	0.03775
	1.47811	0.04902	0.05347	0.06518	0.06789	0.05204	0.03608	0.03218	0.03008	0.03403	0.03678
	1.47809	0.04956	0.05365	0.06152	0.06847	0.05526	0.04063	0.03042	0.0322	0.03194	0.03636
	1.47806	0.04705	0.04917	0.05949	0.06406	0.06044	0.04502	0.03598	0.03376	0.03351	0.04012
	1.47804	0.04579	0.05048	0.05543	0.05926	0.06187	0.04876	0.03452	0.0366	0.03547	0.04166
	1.47801	0.04597	0.05272	0.05624	0.05926	0.06527	0.05266	0.03496	0.03532	0.03495	0.04542
	1.47799	0.04507	0.05048	0.05665	0.05658	0.0676	0.05526	0.03891	0.03816	0.03626	0.04946
	1.47796	0.0413	0.05104	0.05523	0.05715	0.0633	0.06192	0.04256	0.04015	0.03966	0.05531
	1.47794	0.04184	0.04823	0.05056	0.05428	0.06134	0.05981	0.04695	0.04157	0.04058	0.06116
	1.47791	0.04256	0.0458	0.05218	0.05293	0.05651	0.06176	0.0528	0.04086	0.0445	0.0645
	1.47789	0.03968	0.04468	0.04914	0.04929	0.05669	0.06208	0.05763	0.04298	0.0483	0.07008
	1.47786	0.03717	0.04113	0.04954	0.04987	0.05454	0.06306	0.06128	0.04696	0.05065	0.07356
	1.47784	0.03879	0.03963	0.05157	0.05447	0.05508	0.06225	0.06333	0.05462	0.05969	0.07941
	1.47781	0.03537	0.04206	0.05076	0.05466	0.0524	0.06013	0.06509	0.06157	0.06649	0.08122
	1.47779	0.03825	0.03739	0.05178	0.05178	0.05562	0.06046	0.06713	0.06909	0.07461	0.08777
	1.47776	0.03214	0.03963	0.04995	0.05332	0.05651	0.05965	0.06801	0.07959	0.08024	0.08066
	1.47774	0.03448	0.0372	0.0465	0.05274	0.05758	0.05932	0.06626	0.0837	0.08665	0.07788
	1.47771	0.0325	0.03683	0.04893	0.05428	0.05883	0.05656	0.0667	0.09051	0.08966	0.07607
	1.47769	0.03268	0.03533	0.05178	0.05447	0.06026	0.05883	0.06596	0.09349	0.08848	0.07704
	1.47766	0.02873	0.04001	0.04589	0.05409	0.05901	0.06306	0.07342	0.09391	0.09411	0.07676
	1.47764	0.03053	0.03589	0.0469	0.05888	0.06295	0.06582	0.07167	0.0976	0.09202	0.08275
	1.47761	0.03142	0.03739	0.04751	0.05619	0.06527	0.06598	0.07825	0.1003	0.08861	0.09055
	1.47759	0.03106	0.03608	0.05076	0.0608	0.06545	0.07053	0.08483	0.09661	0.08809	0.09348
	1.47756	0.0334	0.03739	0.04751	0.05754	0.06509	0.07444	0.08615	0.09221	0.09136	0.09696
	1.47754	0.03196	0.03589	0.04772	0.05236	0.06366	0.0785	0.09083	0.08966	0.09045	0.101
	1.47751	0.03178	0.0387	0.04832	0.05255	0.06366	0.08094	0.08849	0.0837	0.09097	0.09877
	1.47749	0.0334	0.03533	0.0465	0.05466	0.06831	0.08597	0.08761	0.08455	0.08351	0.09682
	1.47746	0.03214	0.03664	0.0469	0.05524	0.06456	0.08841	0.09054	0.08313	0.08364	0.09557
	1.47744	0.03268	0.03683	0.0465	0.05102	0.06778	0.08776	0.08673	0.0837	0.08037	0.09432
	1.47741	0.02945	0.03963	0.05036	0.05696	0.07493	0.08646	0.08366	0.08781	0.08115	0.09752
	1.47739	0.03178	0.03926	0.04751	0.05504	0.07403	0.08955	0.08235	0.08966	0.08181	0.09418
	1.47736	0.03394	0.03758	0.04548	0.06003	0.07976	0.08646	0.08249	0.08852	0.08338	0.09348
	1.47734	0.03106	0.03627	0.04975	0.05735	0.0769	0.08142	0.07986	0.08966	0.07814	0.09125
	1.47731	0.03466	0.04094	0.05157	0.06463	0.07958	0.07557	0.07503	0.0854	0.08128	0.09571
	1.47729	0.03394	0.03889	0.05259	0.06444	0.07922	0.07639	0.08293	0.08483	0.08377	0.09487
	1.47726	0.03753	0.03982	0.05706	0.06809	0.07815	0.07314	0.07927	0.08413	0.08377	0.09459
	1.47724	0.03825	0.04506	0.05563	0.06809	0.07225	0.07622	0.08176	0.09008	0.08979	0.10518
	1.47721	0.03807	0.04412	0.06274	0.07614	0.0735	0.07427	0.0784	0.09037	0.08743	0.10797
	1.47719	0.03915	0.0473	0.06761	0.07557	0.07207	0.07541	0.08278	0.09093	0.09267	0.12371
	1.47716	0.0431	0.04898	0.07066	0.07652	0.07314	0.07704	0.08278	0.08895	0.09228	0.12831
	1.47714	0.04292	0.04917	0.07147	0.07461	0.07135	0.07785	0.07664	0.08725	0.09542	0.1389
	1.47711	0.03932	0.05253	0.07431	0.07058	0.07278	0.07785	0.07986	0.08739	0.09777	0.15074
	1.47709	0.04238	0.05347	0.07431	0.06809	0.0794	0.07574	0.08278	0.08994	0.10301	0.16801
	1.47706	0.0492	0.05795	0.07756	0.07039	0.07761	0.07785	0.08278	0.09037	0.11296	0.18167
	1.47704	0.05064	0.06674	0.07675	0.07288	0.08047	0.0798	0.08161	0.09831	0.12408	0.21134
	1.47701	0.05674	0.06506	0.07614	0.07768	0.07886	0.08305	0.08849	0.10328	0.14123	0.23154
	1.47699	0.058	0.07029	0.07635	0.07652	0.08262	0.08386	0.08922	0.11136	0.15942	0.25871
	1.47696	0.06482	0.07048	0.07472	0.07825	0.08333	0.0876	0.08966	0.1159	0.17827	0.27751
	1.47694	0.06267	0.07048	0.07411	0.08036	0.08691	0.08825	0.09244	0.12569	0.18953	0.29033
	1.47691	0.06069	0.06824	0.07086	0.07557	0.08512	0.08987	0.09405	0.13789	0.20916	0.32432
	1.47689	0.06105	0.06618	0.07289	0.07729	0.09371	0.08744	0.10268	0.15236	0.21976	0.36584
	1.47686	0.0598	0.06487	0.0735	0.07825	0.09192	0.0941	0.11189	0.17322	0.24961	0.42338
	1.47684	0.06105	0.06693	0.07594	0.08784	0.09442	0.09768	0.1274	0.19421	0.27866	0.51142
	1.47681	0.06051	0.07048	0.08508	0.0888	0.10265	0.10824	0.13383	0.21918	0.30641	0.61271
	1.47679	0.05728	0.07123	0.08914	0.09321	0.09657	0.11312	0.15021	0.23862	0.3466	0.72792
	1.47676	0.05782	0.07366	0.08893	0.09551	0.09889	0.11848	0.16791	0.2667	0.38861	0.83672
	1.47674	0.05567	0.07441	0.09706	0.09283	0.10318	0.1266	0.19087	0.28061	0.45301	0.91293
	1.47671	0.05549	0.07459	0.09401	0.0934	0.10211	0.13652	0.20682	0.306	0.52395	0.98161
	1.47669	0.06087	0.07029	0.09645	0.10127	0.11212	0.15537	0.23197	0.33991	0.63901	1
	1.47666	0.06015	0.07385	0.09543	0.10549	0.12107	0.17504	0.25333	0.39296	0.76361	0.98718
	1.47664	0.065	0.0759	0.10701	0.11507	0.14038	0.19941	0.28931	0.46574	0.87932	0.94595
	1.47661	0.06536	0.08001	0.10497	0.12236	0.14825	0.22981	0.31739	0.55682	0.95995	0.83324
	1.47659	0.07075	0.08226	0.11289	0.13099	0.16756	0.24947	0.34343	0.65045	1	0.72959
	1.47656	0.06931	0.08413	0.11147	0.13521	0.18598	0.26946	0.38526	0.75755	0.96885	0.5985
	1.47654	0.07111	0.07908	0.10254	0.14058	0.20404	0.28718	0.4268	0.84551	0.87186	0.48077
	1.47651	0.07075	0.08394	0.11228	0.15056	0.23069	0.31367	0.48823	0.92609	0.76545	0.38785
	1.47649	0.07596	0.08581	0.12203	0.16647	0.25519	0.35771	0.59119	0.98383	0.65955	0.32237
	1.47646	0.07937	0.0931	0.12386	0.18163	0.28112	0.39542	0.69753	1	0.55275	0.27779
	1.47644	0.08027	0.10077	0.13868	0.19889	0.31313	0.45571	0.81395	0.95815	0.47251	0.23934
	1.47641	0.0835	0.10488	0.14558	0.22286	0.34889	0.52787	0.92789	0.89091	0.38416	0.2119
	1.47639	0.08853	0.10581	0.16406	0.24473	0.37375	0.61596	0.99254	0.77515	0.32147	0.18459
	1.47636	0.08763	0.11591	0.17665	0.26812	0.4029	0.69283	1	0.63087	0.26702	0.16314
	1.47634	0.09481	0.11441	0.19005	0.29076	0.44742	0.8027	0.9551	0.51866	0.21872	0.14572
	1.47631	0.09625	0.12114	0.20589	0.31339	0.4848	0.88591	0.85608	0.41651	0.18822	0.13207
	1.47629	0.10127	0.13797	0.23249	0.33333	0.55937	0.94978	0.76364	0.34203	0.16636	0.11716
	1.47626	0.10953	0.15218	0.26355	0.37303	0.64145	0.99317	0.65453	0.28671	0.14869	0.11159
	1.47624	0.11905	0.15704	0.28731	0.42463	0.75107	1	0.55916	0.24684	0.13613	0.10574
	1.47621	0.13342	0.18807	0.32365	0.47564	0.85014	0.94458	0.45912	0.22656	0.12736	0.10142
	1.47619	0.14832	0.21069	0.34497	0.5351	0.94421	0.85032	0.39111	0.20471	0.12304	0.09292
	1.47616	0.15945	0.23425	0.37442	0.6168	0.99678	0.71607	0.32178	0.18925	0.11571	0.09042
	1.47614	0.1898	0.25332	0.40751	0.69582	1	0.60653	0.2624	0.16953	0.10864	0.08401
	1.47611	0.20991	0.27239	0.45563	0.80188	0.95118	0.49017	0.23197	0.15577	0.10785	0.08582
	1.47609	0.23595	0.29501	0.51736	0.87188	0.87428	0.40273	0.20053	0.14272	0.10393	0.08275
	1.47606	0.25714	0.33109	0.59797	0.96855	0.77897	0.35024	0.1802	0.13463	0.10262	0.08582
	1.47604	0.28928	0.38231	0.71086	1	0.66971	0.29872	0.16601	0.12583	0.10419	0.08749
	1.47601	0.32124	0.42213	0.80406	0.99789	0.56974	0.26247	0.15211	0.11775	0.10537	0.09306
	1.47599	0.3638	0.48551	0.89888	0.94265	0.47282	0.23143	0.14568	0.11534	0.10249	0.09543
	1.47596	0.40205	0.55973	0.96812	0.84388	0.39557	0.20283	0.12959	0.1098	0.09686	0.09613
	1.47594	0.42772	0.62068	1	0.71922	0.33763	0.1804	0.11862	0.09718	0.09188	0.09418
	1.47591	0.48824	0.71135	0.99492	0.60165	0.27986	0.16967	0.11262	0.09562	0.08521	0.09181
	1.47589	0.55737	0.79809	0.94985	0.49271	0.24589	0.15131	0.10633	0.09406	0.08194	0.0886
	1.47586	0.65236	0.89325	0.90254	0.42386	0.22657	0.14042	0.10429	0.08923	0.08076	0.09097
	1.47584	0.75435	0.96635	0.83066	0.37284	0.20207	0.13408	0.10472	0.08952	0.07827	0.08805
	1.47581	0.85527	0.99234	0.72365	0.34522	0.19045	0.12969	0.09946	0.08966	0.08024	0.08136
	1.47579	0.95529	1	0.6465	0.31147	0.18473	0.12335	0.10151	0.08526	0.07539	0.07983
	1.47576	1	0.93363	0.56629	0.30035	0.18312	0.12238	0.09288	0.08483	0.07736	0.07871
	1.47574	0.99695	0.85437	0.51127	0.27963	0.17525	0.11897	0.09639	0.08171	0.07579	0.07732
	1.47571	0.9833	0.7865	0.47391	0.27637	0.17811	0.11458	0.08761	0.08171	0.07186	0.07648
	1.47569	0.91129	0.74444	0.47005	0.29344	0.18366	0.11702	0.08864	0.07944	0.07212	0.0776
	1.47567	0.84037	0.73696	0.47838	0.29651	0.20011	0.12579	0.09141	0.08086	0.06963	0.0776
	1.47564	0.72796	0.71565	0.50416	0.31952	0.20637	0.13083	0.09215	0.07803	0.07147	0.07941
	1.47562	0.61555	0.70686	0.5403	0.32125	0.22604	0.13733	0.09551	0.08313	0.06872	0.07008
	1.47559	0.50602	0.67265	0.57584	0.35251	0.24911	0.15521	0.09419	0.08015	0.06793	0.07119
	1.47557	0.40187	0.60946	0.61665	0.3644	0.25858	0.1583	0.10019	0.07831	0.06885	0.07161
	1.47554	0.32017	0.553	0.67107	0.40065	0.26395	0.17357	0.10326	0.08015	0.0661	0.06785
	1.47552	0.26037	0.46887	0.71939	0.44381	0.28165	0.18966	0.11511	0.08256	0.06846	0.06715
	1.47549	0.22607	0.40998	0.73807	0.51592	0.31134	0.20088	0.12476	0.08327	0.06702	0.06799
	1.47547	0.1898	0.34268	0.75066	0.59206	0.34192	0.22786	0.14041	0.09023	0.07068	0.06339
	1.47544	0.16466	0.28977	0.70964	0.68201	0.38126	0.24882	0.15343	0.10058	0.07173	0.0652
	1.47542	0.14473	0.24079	0.64264	0.74971	0.43491	0.25971	0.16776	0.10909	0.07421	0.07147
	1.47539	0.12013	0.19462	0.53218	0.76947	0.48999	0.28328	0.18268	0.11165	0.07801	0.0691
	1.47537	0.10397	0.15891	0.43513	0.76812	0.55418	0.30505	0.19746	0.12569	0.0801	0.07063
	1.47534	0.0984	0.14059	0.35208	0.72094	0.63609	0.33236	0.21281	0.13988	0.08482	0.06826
	1.47532	0.08368	0.11871	0.2936	0.66264	0.70887	0.38778	0.22744	0.15548	0.09267	0.07481
	1.47529	0.07793	0.10843	0.24406	0.58803	0.78147	0.45262	0.25274	0.17407	0.10209	0.07955
	1.47527	0.07039	0.09422	0.20325	0.50652	0.83155	0.53714	0.28419	0.19208	0.11165	0.08721
	1.47524	0.06752	0.09179	0.18132	0.41983	0.82153	0.62847	0.31373	0.21024	0.13141	0.0932
	1.47522	0.06123	0.08263	0.1535	0.34561	0.77772	0.71559	0.3522	0.23493	0.14791	0.09836
	1.47519	0.05567	0.07572	0.13259	0.28308	0.67918	0.77799	0.40442	0.24245	0.15864	0.11354
	1.47517	0.05225	0.06581	0.11228	0.2336	0.57743	0.8105	0.4717	0.26387	0.17775	0.12455
	1.47514	0.0483	0.06282	0.09726	0.18719	0.47729	0.81879	0.55463	0.29423	0.18626	0.13876
	1.47512	0.04381	0.05702	0.09137	0.16149	0.37482	0.77036	0.63537	0.32118	0.20144	0.15464
	1.47509	0.04184	0.05216	0.08203	0.13675	0.31134	0.70112	0.72766	0.38403	0.22107	0.16787
	1.47507	0.03968	0.04786	0.07858	0.12236	0.25358	0.61466	0.79041	0.45184	0.23927	0.1839
	1.47504	0.03735	0.04655	0.06964	0.10644	0.20941	0.51601	0.81132	0.54093	0.26113	0.20786
	1.47502	0.03609	0.04393	0.06599	0.1005	0.17793	0.42678	0.79713	0.63498	0.29476	0.21636
	1.47499	0.03286	0.03889	0.06274	0.07979	0.152	0.3439	0.72503	0.7096	0.33887	0.23293
	1.47497	0.02981	0.03776	0.05685	0.07614	0.12911	0.26832	0.62761	0.78238	0.39594	0.25258
	1.47495	0.02873	0.03421	0.04873	0.07115	0.11338	0.22266	0.52976	0.81912	0.46846	0.27515
	1.47492	0.02729	0.03589	0.05137	0.06732	0.09496	0.18723	0.44552	0.81827	0.55746	0.31792
	1.4749	0.02658	0.03122	0.0467	0.0585	0.09174	0.15943	0.36522	0.775	0.66309	0.37643
	1.47487	0.02693	0.03122	0.04426	0.05773	0.08459	0.13717	0.29457	0.71131	0.75864	0.44692
	1.47485	0.0246	0.03085	0.04122	0.05293	0.076	0.12157	0.24221	0.62207	0.82277	0.5372
	1.47482	0.02496	0.02991	0.04284	0.04833	0.06724	0.10499	0.21018	0.52447	0.82592	0.62497
	1.4748	0.02568	0.02823	0.03695	0.0491	0.06456	0.09345	0.17303	0.42105	0.78534	0.71245
	1.47477	0.01867	0.02673	0.03228	0.04296	0.05669	0.08354	0.14378	0.34005	0.71165	0.79604
	1.47475	0.02245	0.02599	0.03492	0.04143	0.05275	0.072	0.12023	0.27749	0.60916	0.83658
	1.47472	0.02029	0.02505	0.03025	0.03817	0.04882	0.0681	0.10282	0.22046	0.51204	0.83449
	1.4747	0.02173	0.02599	0.03208	0.03682	0.04793	0.06143	0.09185	0.18442	0.42435	0.81415
	1.47467	0.01867	0.0258	0.02924	0.03606	0.04632	0.05883	0.08659	0.15719	0.34463	0.76317
	1.47465	0.01975	0.02225	0.02985	0.03337	0.04328	0.05591	0.08015	0.14045	0.29607	0.67902
	1.47462	0.01885	0.02243	0.02964	0.03318	0.04006	0.05314	0.07021	0.12073	0.24031	0.57676
	1.4746	0.01796	0.02187	0.02579	0.03107	0.03666	0.04729	0.06319	0.10611	0.19594	0.47785
	1.47457	0.01526	0.01982	0.02396	0.03126	0.03773	0.04388	0.05851	0.09406	0.16243	0.37295
	1.47455	0.01616	0.01963	0.02477	0.02628	0.03344	0.03949	0.05105	0.07675	0.13063	0.30705
	1.47452	0.01652	0.0187	0.02376	0.0257	0.03219	0.03852	0.04768	0.07065	0.10969	0.24645
	1.4745	0.01401	0.01739	0.02173	0.02493	0.03129	0.03771	0.04168	0.06171	0.10026	0.20911
	1.47448	0.0167	0.01851	0.02457	0.02896	0.03058	0.03462	0.04432	0.06129	0.09097	0.17749
	1.47445	0.0158	0.01664	0.02416	0.02723	0.02986	0.0351	0.0411	0.05632	0.08037	0.15534
	1.47443	0.01454	0.01739	0.02193	0.02455	0.02861	0.03315	0.03891	0.05476	0.07291	0.13221
	1.4744	0.01544	0.01626	0.01827	0.02512	0.02825	0.03072	0.03569	0.04639	0.06584	0.11284
	1.47438	0.01419	0.01757	0.02112	0.02301	0.02593	0.03104	0.03554	0.0454	0.05694	0.09752
	1.47435	0.01275	0.01739	0.02071	0.02148	0.02682	0.02665	0.03115	0.04256	0.05445	0.0847
	1.47433	0.01383	0.01589	0.02071	0.02091	0.02396	0.02519	0.02911	0.03873	0.05013	0.07216
	1.4743	0.01293	0.01701	0.01929	0.0211	0.02289	0.02633	0.02779	0.03901	0.04686	0.07161
	1.47428	0.01401	0.0157	0.01827	0.02263	0.02039	0.02535	0.0294	0.03561	0.04437	0.06604
	1.47425	0.01203	0.01514	0.02091	0.02129	0.02235	0.02503	0.02969	0.03547	0.04267	0.05698
	1.47423	0.01203	0.01458	0.01766	0.01937	0.02217	0.026	0.02764	0.03291	0.0377	0.05517
	1.4742	0.01472	0.01346	0.01868	0.01918	0.022	0.02194	0.02574	0.02908	0.03495	0.05155
	1.47418	0.01275	0.01196	0.01726	0.0188	0.01896	0.02308	0.02457	0.02951	0.0322	0.04653
	1.47415	0.01041	0.01365	0.01584	0.0163	0.02217	0.0221	0.02209	0.02681	0.02958	0.04026
	1.47413	0.01275	0.01421	0.01746	0.01803	0.01931	0.02113	0.02267	0.02568	0.0301	0.03943
	1.4741	0.01131	0.01421	0.01563	0.01726	0.02092	0.02292	0.02018	0.0261	0.03102	0.0397
	1.47408	0.01275	0.01327	0.01563	0.01937	0.01913	0.01983	0.0215	0.02412	0.02853	0.0358
	1.47406	0.01221	0.01383	0.01543	0.0188	0.02092	0.02162	0.02092	0.02568	0.02762	0.03636
	1.47403	0.01311	0.01346	0.01543	0.0186	0.01735	0.02113	0.01916	0.02298	0.02579	0.03218
	1.47401	0.01113	0.01327	0.01685	0.01803	0.01806	0.01885	0.02077	0.02355	0.02592	0.0326
	1.47398	0.01113	0.01122	0.01726	0.01611	0.01735	0.01967	0.02018	0.02014	0.02199	0.02967
	1.47396	0.00934	0.01253	0.01401	0.01726	0.01627	0.01837	0.01901	0.02114	0.02264	0.02856
	1.47393	0.00988	0.01103	0.01624	0.01764	0.01681	0.01576	0.0196	0.02014	0.02186	0.02675
	1.47391	0.01113	0.01309	0.01462	0.01649	0.0177	0.01804	0.01843	0.02057	0.0212	0.02438
	1.47388	0.01006	0.01271	0.01604	0.01477	0.01574	0.01706	0.01741	0.02	0.02173	0.02563
	1.47386	0.01041	0.01178	0.01401	0.014	0.01717	0.0156	0.01843	0.02029	0.02094	0.02605
	1.47383	0.00898	0.01159	0.01279	0.01496	0.01431	0.01479	0.01784	0.01929	0.02055	0.02438
	1.47381	0.01006	0.01196	0.01421	0.01534	0.01627	0.01641	0.01624	0.01944	0.02042	0.02327
	1.47378	0.00718	0.01103	0.01442	0.01266	0.01556	0.01641	0.01492	0.01674	0.01662	0.02299
	1.47376	0.01006	0.00972	0.01299	0.01343	0.01502	0.01609	0.01565	0.01646	0.01688	0.02271
	1.47373	0.0088	0.01103	0.0132	0.01208	0.01323	0.01528	0.0155	0.01617	0.01806	0.02145
	1.47371	0.01024	0.0114	0.0134	0.01304	0.01466	0.01479	0.01404	0.01674	0.01636	0.02048
	1.47369	0.0097	0.01084	0.01299	0.01247	0.01395	0.01479	0.0136	0.01631	0.01675	0.01881
	1.47366	0.00826	0.01122	0.01381	0.01362	0.0152	0.01544	0.0158	0.01575	0.01662	0.01867
	1.47364	0.00934	0.00916	0.01218	0.01534	0.01431	0.01511	0.01419	0.01589	0.01675	0.01895
	1.47361	0.01024	0.00935	0.0134	0.01189	0.01359	0.01349	0.01594	0.01546	0.01571	0.01769
	1.47359	0.00952	0.00953	0.0134	0.01419	0.01484	0.01284	0.01316	0.01461	0.01505	0.01728
	1.47356	0.00916	0.01159	0.0132	0.01304	0.01413	0.01463	0.01419	0.01334	0.01584	0.01853
	1.47354	0.00952	0.00953	0.01259	0.01227	0.01466	0.01316	0.0136	0.01348	0.01571	0.017
	1.47351	0.00808	0.00972	0.01259	0.0117	0.01377	0.01381	0.0136	0.01319	0.01283	0.01867
	1.47349	0.0088	0.00916	0.01259	0.01343	0.01216	0.01365	0.01404	0.0149	0.01414	0.01616
	1.47346	0.00862	0.00991	0.01056	0.01343	0.01305	0.01398	0.01375	0.01433	0.01479	0.01616
	1.47344	0.00952	0.00953	0.01198	0.01304	0.01252	0.01349	0.01258	0.01234	0.01584	0.017
	1.47341	0.00898	0.00785	0.01137	0.01266	0.01377	0.01446	0.01243	0.01319	0.01296	0.01532
	1.47339	0.00772	0.00972	0.01137	0.01112	0.01162	0.01203	0.01346	0.01348	0.01191	0.01337
	1.47336	0.00844	0.00823	0.01117	0.01112	0.01109	0.01073	0.01185	0.01263	0.01479	0.01477
	1.47334	0.00898	0.00841	0.00914	0.01093	0.01073	0.01333	0.01185	0.01291	0.01152	0.01351
	1.47332	0.00718	0.00785	0.00995	0.00901	0.01216	0.01089	0.01375	0.01263	0.01335	0.01435
	1.47329	0.00862	0.0086	0.01178	0.0117	0.01198	0.01105	0.01097	0.01248	0.01309	0.01644
	1.47327	0.00862	0.00935	0.0132	0.01304	0.01216	0.01349	0.01229	0.01248	0.01257	0.01421
	1.47324	0.00916	0.00972	0.01157	0.01208	0.01395	0.01089	0.01272	0.01404	0.0123	0.01337
	1.47322	0.00898	0.00991	0.01056	0.01112	0.0127	0.0117	0.01155	0.01206	0.01243	0.01337
	1.47319	0.00826	0.00879	0.00954	0.01151	0.01037	0.01235	0.01141	0.01121	0.0123	0.01323
	1.47317	0.00844	0.00972	0.00975	0.01074	0.01073	0.01333	0.01185	0.01163	0.01296	0.01519
	1.47314	0.00718	0.00935	0.01076	0.01323	0.01341	0.01186	0.01185	0.01135	0.01204	0.01463
	1.47312	0.00772	0.00972	0.01198	0.01132	0.01144	0.01105	0.01258	0.01291	0.01204	0.01365
	1.47309	0.00916	0.00897	0.01239	0.01093	0.01162	0.01186	0.01155	0.00936	0.01152	0.01379
	1.47307	0.00898	0.01103	0.01137	0.01016	0.01216	0.01186	0.01243	0.01334	0.01178	0.01323
	1.47304	0.00736	0.00823	0.01137	0.00997	0.01144	0.00991	0.01112	0.01064	0.0106	0.01393
	1.47302	0.00826	0.00916	0.01157	0.01112	0.01127	0.01203	0.01097	0.01021	0.01113	0.01198
	1.473	0.00754	0.00916	0.01036	0.0116	0.01055	0.01195	0.01112	0.01064	0.01093	0.01177

## Sheet: Figure_2_c@0T
Long Name	Energy	Intensity	Intensity	Intensity	Intensity	Intensity	Intensity	Intensity	Intensity	Intensity	Intensity	Intensity	Intensity	Intensity	Intensity	Intensity	Intensity	Intensity	Intensity	Intensity	Intensity	Intensity	Intensity	Intensity	Intensity	Intensity	Intensity	Intensity	Intensity	Intensity	Intensity	Intensity	Intensity	Intensity	Intensity	Intensity	Intensity	Intensity
Units	ev	arb. Units	arb. Units	arb. Units	arb. Units	arb. Units	arb. Units	arb. Units	arb. Units	arb. Units	arb. Units	arb. Units	arb. Units	arb. Units	arb. Units	arb. Units	arb. Units	arb. Units	arb. Units	arb. Units	arb. Units	arb. Units	arb. Units	arb. Units	arb. Units	arb. Units	arb. Units	arb. Units	arb. Units	arb. Units	arb. Units	arb. Units	arb. Units	arb. Units	arb. Units	arb. Units	arb. Units	arb. Units
comments		0deg	5deg	10deg	15deg	20deg	25deg	30deg	35deg	40deg	45deg	50deg	55deg	60deg	65deg	70deg	75deg	80deg	85deg	90deg	95deg	100deg	105deg	110deg	115deg	120deg	125deg	130deg	135deg	140deg	145deg	150deg	155deg	160deg	165deg	170deg	175deg	180deg
	1.48009	56	46	50	47	48	40	46	42	35	44	39	48	43	45	43	47	47	47	41	46	46	43	40	41	42	34	35	41	41	40	44	42	47	51	47	46	44
	1.48006	47	45	46	43	40	39	42	36	39	39	37	33	39	38	47	47	46	50	49	44	47	49	44	42	32	36	36	37	35	41	38	44	45	45	43	47	41
	1.48002	46	50	41	48	51	42	39	37	39	36	36	36	44	36	46	49	49	42	51	40	48	44	45	36	37	39	38	34	38	39	42	41	50	47	53	44	46
	1.47999	53	45	48	39	47	40	42	35	36	36	41	36	42	44	40	46	44	49	48	43	36	40	39	38	39	41	36	34	36	37	40	39	47	47	44	42	44
	1.47996	51	46	47	44	41	34	42	42	38	35	39	37	42	39	41	46	39	51	47	41	42	40	43	32	37	41	34	37	37	42	36	40	36	47	49	41	45
	1.47993	49	52	49	37	38	43	33	41	40	40	39	38	40	34	44	45	47	46	46	44	43	43	42	36	37	40	30	36	35	34	37	42	44	39	49	46	47
	1.4799	53	53	48	44	45	38	40	40	40	41	42	36	40	38	38	47	45	43	43	44	46	42	39	36	29	37	39	34	38	39	36	43	44	38	42	42	45
	1.47987	50	53	44	51	43	46	39	39	43	40	42	42	47	44	43	47	49	45	48	38	44	42	36	38	39	35	33	39	42	39	36	41	43	50	42	37	42
	1.47984	50	47	52	42	46	45	42	36	38	44	44	40	50	46	50	48	48	45	48	42	45	44	37	38	38	36	38	39	44	37	45	45	39	47	50	49	42
	1.47981	54	41	48	46	47	41	39	41	44	39	45	46	47	42	52	50	53	51	50	45	48	44	40	32	42	39	41	43	44	46	46	49	49	45	43	43	43
	1.47978	52	49	49	45	36	47	39	41	38	41	38	43	44	42	52	45	49	48	46	49	41	40	41	39	40	41	36	40	38	43	40	46	48	47	48	46	42
	1.47975	51	53	45	42	40	40	39	42	41	41	36	43	45	45	47	44	46	42	45	43	45	44	36	40	40	40	38	42	41	42	44	44	46	48	45	41	44
	1.47972	53	46	43	49	41	42	37	34	40	41	44	43	45	45	47	44	49	47	46	40	45	42	36	35	36	37	38	38	39	40	42	41	43	41	44	40	42
	1.47968	49	44	42	43	39	41	42	39	41	37	44	44	39	48	43	46	56	45	46	41	44	42	41	40	38	35	40	38	37	37	39	45	49	53	47	45	42
	1.47965	51	48	50	45	45	31	30	37	41	43	39	40	38	41	45	48	49	49	44	44	40	47	38	37	32	38	36	36	39	42	39	45	45	49	51	41	43
	1.47962	50	49	42	44	41	38	35	39	38	34	38	45	41	49	46	47	45	47	44	49	46	38	43	39	44	35	35	35	37	36	38	39	43	45	50	46	44
	1.47959	54	51	48	42	45	40	40	39	38	36	35	43	43	45	37	47	47	47	44	44	44	42	41	39	37	39	34	36	40	38	47	47	43	49	43	43	51
	1.47956	52	55	49	44	46	40	38	38	39	39	37	38	39	41	43	41	46	47	52	46	44	44	41	37	34	39	34	34	42	34	36	42	48	40	50	45	46
	1.47953	55	48	47	43	40	44	38	35	39	33	41	45	41	40	47	49	49	48	45	44	48	46	42	36	33	35	37	35	33	36	43	50	44	46	41	46	44
	1.4795	53	56	49	46	48	46	44	41	40	38	36	46	46	44	41	48	51	52	54	46	48	45	41	41	35	34	40	39	36	41	42	40	47	43	49	51	47
	1.47947	52	54	53	56	44	47	44	46	41	43	45	50	41	44	43	54	53	50	48	51	50	50	42	41	38	37	36	38	38	45	46	46	46	48	48	50	46
	1.47944	50	55	56	46	52	48	41	40	39	46	42	46	44	48	53	56	55	47	57	50	48	49	46	44	40	37	44	44	42	43	45	54	49	53	53	53	53
	1.4794	55	56	55	53	54	48	49	50	45	43	50	43	52	48	54	59	60	54	58	54	51	48	49	48	45	43	38	40	47	49	47	52	54	50	51	59	50
	1.47937	59	55	51	52	45	51	45	45	53	43	52	47	52	52	52	58	55	59	55	54	52	48	43	46	42	47	41	40	38	45	56	51	55	52	57	51	57
	1.47934	60	65	50	47	50	44	45	47	51	47	53	51	56	47	59	59	55	52	62	49	52	44	48	41	41	42	47	48	50	50	50	57	54	49	55	56	52
	1.47931	68	63	61	58	52	53	49	43	48	41	52	52	57	54	61	58	56	58	68	56	57	49	45	49	45	40	43	49	50	51	53	54	50	57	56	53	55
	1.47928	72	71	65	59	61	51	49	46	53	49	57	57	59	56	64	62	66	62	62	61	56	53	56	49	52	51	48	55	52	52	60	58	68	50	65	57	59
	1.47925	70	63	72	65	61	56	52	57	60	54	54	51	59	60	65	63	73	67	65	66	65	59	62	51	53	50	52	47	57	55	58	56	66	66	71	56	64
	1.47922	87	81	68	68	68	65	56	55	50	57	56	56	63	62	74	78	70	76	69	69	65	64	60	51	53	49	53	54	55	48	61	64	66	77	79	69	72
	1.47919	79	86	69	66	66	59	52	55	50	56	53	58	58	57	62	73	71	75	79	68	72	66	56	49	52	53	44	55	55	53	55	61	65	74	69	77	65
	1.47916	95	87	78	72	72	56	69	59	51	58	56	60	66	64	72	81	80	74	73	69	72	60	67	52	53	51	50	51	50	62	69	72	77	71	85	77	80
	1.47913	103	107	98	92	76	71	65	64	61	59	53	65	69	69	83	84	91	91	83	89	86	74	70	61	58	54	59	56	58	64	71	71	86	86	93	88	75
	1.4791	128	117	119	100	92	80	78	78	57	69	70	76	79	89	94	99	108	112	111	99	105	92	81	72	67	65	56	54	68	74	78	92	95	99	109	108	100
	1.47906	160	159	146	124	130	101	86	74	75	78	87	94	103	105	115	128	133	138	128	132	120	107	95	90	77	73	67	69	78	79	90	103	108	129	123	132	122
	1.47903	186	177	181	154	125	118	115	95	93	96	102	115	130	131	145	156	160	154	164	152	147	135	117	102	93	71	79	80	99	108	120	123	133	144	147	155	147
	1.479	226	204	199	177	159	139	111	118	105	118	120	125	135	151	161	185	190	197	185	183	163	155	136	126	114	91	89	99	108	115	133	154	165	176	184	185	184
	1.47897	259	248	216	200	176	157	148	137	129	123	129	150	160	178	191	217	220	220	229	200	200	178	154	138	124	117	111	108	124	136	154	162	182	199	193	211	196
	1.47894	278	276	248	227	194	168	145	148	125	141	132	173	174	185	211	244	235	256	252	230	233	211	178	161	137	130	125	127	134	151	158	177	222	226	224	240	214
	1.47891	328	296	274	254	217	186	169	135	140	144	148	173	201	212	228	251	265	278	260	257	242	223	203	174	152	140	130	128	149	162	185	222	231	241	251	264	231
	1.47888	333	320	294	261	230	188	165	145	143	151	153	183	196	231	224	248	287	278	276	262	252	225	188	175	152	142	129	136	146	172	199	231	243	260	266	274	252
	1.47885	333	331	298	258	222	208	162	147	140	137	149	178	203	224	244	281	290	280	277	272	254	208	195	167	137	127	130	141	154	170	190	220	250	260	264	279	272
	1.47882	321	316	267	238	209	187	148	133	126	129	148	166	194	216	213	253	255	268	277	246	226	195	188	146	138	121	111	129	147	157	194	227	245	245	269	260	251
	1.47879	313	288	260	226	182	178	145	128	113	121	123	142	178	190	229	245	255	256	244	241	221	197	170	144	133	111	115	129	126	155	169	219	223	226	244	237	237
	1.47876	278	272	250	220	195	167	135	127	112	108	115	150	170	178	205	239	254	255	230	216	201	189	160	133	118	101	99	113	135	152	164	192	217	219	238	226	225
	1.47872	289	260	248	205	181	165	141	121	121	121	133	139	168	172	208	221	244	234	233	208	183	189	158	133	121	91	98	106	118	138	160	178	218	216	234	220	220
	1.47869	275	256	242	207	177	163	144	104	105	117	114	147	169	167	201	223	224	247	227	219	192	185	161	137	109	98	99	108	110	133	148	180	201	212	219	218	202
	1.47866	268	252	240	196	182	153	136	112	97	105	116	146	152	174	195	205	239	223	223	212	193	167	151	126	111	97	96	96	111	127	140	160	186	200	218	214	206
	1.47863	250	240	228	191	178	144	131	116	110	109	114	142	145	152	174	192	213	235	217	203	191	167	152	127	119	106	93	92	106	119	140	165	179	180	206	207	193
	1.4786	240	220	214	193	168	159	126	112	115	102	116	118	146	155	170	194	202	191	197	203	180	163	152	118	107	93	87	90	100	116	126	164	175	183	194	183	193
	1.47857	229	231	206	180	167	128	120	108	113	100	101	122	130	129	165	186	183	193	191	187	185	154	132	116	102	89	81	94	90	108	124	141	154	176	167	190	170
	1.47854	210	215	200	173	153	130	119	95	104	91	99	107	128	133	159	174	179	188	189	179	168	149	138	111	100	89	87	86	95	103	121	126	156	164	173	178	172
	1.47851	215	200	186	173	164	133	115	111	108	90	110	117	131	136	150	167	181	191	185	181	162	148	132	113	104	83	87	90	103	109	119	138	158	176	179	184	169
	1.47848	222	199	192	154	147	136	124	105	98	104	104	121	136	138	159	163	180	188	178	170	164	142	137	116	107	98	89	91	99	112	117	137	160	165	183	181	164
	1.47845	196	188	172	161	140	127	109	105	100	109	111	119	132	148	150	170	169	165	168	172	145	140	139	122	110	105	96	93	101	113	126	140	152	160	166	168	161
	1.47842	181	167	160	141	134	119	101	103	109	101	115	116	128	144	148	159	156	166	162	140	150	122	114	105	99	100	96	91	105	116	132	140	150	158	159	162	157
	1.47838	176	161	162	140	125	115	99	102	100	101	102	118	127	141	152	151	159	164	147	144	136	131	120	104	96	87	97	95	102	111	130	129	142	145	144	161	154
	1.47835	182	171	147	129	125	111	93	95	94	93	107	122	122	137	134	159	158	157	162	139	122	119	112	94	94	89	94	97	103	111	124	133	140	150	144	150	146
	1.47832	186	163	139	139	132	113	105	93	94	91	105	113	136	138	136	156	159	151	142	152	134	118	103	92	94	83	85	103	101	110	109	127	149	145	149	152	142
	1.47829	175	174	159	135	128	117	99	96	98	91	101	112	135	131	151	156	158	157	152	151	137	118	101	99	90	86	85	95	101	117	125	127	143	143	145	151	139
	1.47826	184	178	155	135	132	108	95	93	94	104	110	120	132	126	140	149	152	155	153	146	137	129	100	96	88	73	88	97	102	112	128	127	155	146	157	150	147
	1.47823	176	189	157	134	129	108	110	94	101	100	116	119	138	127	157	162	166	173	172	147	137	124	111	97	88	81	81	98	104	114	126	139	151	145	151	154	152
	1.4782	185	172	167	141	122	113	103	105	97	102	117	122	138	138	148	147	158	157	159	153	132	137	122	96	100	85	90	96	105	120	123	140	151	146	159	150	158
	1.47817	192	184	165	145	134	123	115	106	106	116	122	124	134	145	154	161	173	175	167	151	149	125	117	109	92	99	92	91	98	106	129	143	154	160	160	166	155
	1.47814	192	190	165	147	138	128	117	116	124	124	129	141	164	158	167	181	188	179	173	155	149	137	113	105	96	100	100	104	120	127	143	148	166	175	179	152	161
	1.47811	229	213	176	161	148	124	129	117	120	145	144	166	170	171	183	202	197	188	189	169	156	148	123	124	114	120	110	121	129	145	140	175	180	176	196	193	185
	1.47808	220	212	186	168	154	144	140	139	148	151	156	157	192	192	192	203	198	203	187	161	170	153	142	125	128	102	124	130	143	162	171	182	192	200	189	187	178
	1.47804	221	209	189	175	152	142	118	147	136	154	156	172	175	193	181	221	191	192	189	184	165	143	140	132	126	112	133	145	152	162	177	188	195	206	192	191	171
	1.47801	214	190	184	174	153	137	132	135	140	138	157	162	164	180	189	188	188	191	171	177	162	140	138	127	107	121	121	135	144	149	162	181	179	186	188	177	165
	1.47798	207	195	181	143	138	134	117	122	119	126	143	144	159	178	174	195	176	168	169	153	156	143	132	123	121	108	118	122	134	151	146	166	184	192	184	162	172
	1.47795	220	207	180	166	150	139	115	132	124	118	121	137	147	147	175	173	190	190	162	168	160	137	138	118	124	119	112	126	123	137	154	153	170	169	173	176	163
	1.47792	205	200	175	171	149	130	129	114	110	116	121	132	156	157	171	176	182	185	175	171	156	135	141	124	118	119	107	117	128	136	139	158	174	173	164	173	168
	1.47789	199	199	170	157	153	129	129	113	106	107	123	130	128	133	166	177	185	178	175	166	161	138	143	117	109	102	107	110	118	134	143	157	165	161	172	165	168
	1.47786	191	190	181	172	138	127	117	114	100	109	117	130	139	151	161	177	174	166	172	154	144	141	139	104	102	100	104	106	102	116	128	150	154	168	165	165	169
	1.47783	190	179	174	156	136	126	115	94	102	86	105	115	121	134	161	158	163	165	166	147	150	134	129	106	100	94	97	97	109	112	110	138	152	151	163	159	153
	1.4778	192	184	159	140	143	115	100	104	94	91	97	113	114	136	135	148	161	158	168	160	152	122	118	98	104	79	86	87	90	99	110	131	135	144	155	141	152
	1.47777	193	184	168	150	126	115	109	89	98	94	98	100	111	119	140	153	145	157	155	162	146	129	124	93	87	86	83	86	85	101	103	129	140	147	150	161	148
	1.47774	204	196	171	155	135	125	106	97	96	93	95	107	122	110	147	153	158	173	161	142	149	136	123	105	85	85	76	84	91	102	120	132	131	146	161	151	143
	1.47771	209	178	187	149	142	119	118	107	108	102	106	127	132	141	153	155	169	174	180	164	153	144	126	111	106	97	85	89	100	111	128	148	152	151	160	164	164
	1.47767	206	207	171	171	158	135	123	115	124	113	127	139	151	156	150	165	167	182	172	156	147	139	124	112	104	99	92	106	120	116	143	159	167	156	173	155	169
	1.47764	203	190	179	164	142	138	130	132	127	124	132	134	156	168	175	183	190	169	173	159	147	135	131	112	106	108	106	118	128	142	142	168	169	168	175	179	158
	1.47761	207	198	174	163	137	144	120	128	136	139	145	161	174	170	176	191	192	191	166	161	141	128	127	113	109	99	114	115	124	137	161	164	177	178	182	160	158
	1.47758	205	192	178	160	151	145	133	130	137	135	149	162	183	184	193	184	200	190	172	155	155	141	130	122	120	111	120	133	143	160	182	180	185	181	174	168	177
	1.47755	211	189	171	161	144	137	140	122	142	148	172	191	197	194	196	196	187	192	189	159	146	146	140	124	120	126	137	146	165	181	178	197	190	182	196	184	170
	1.47752	225	204	185	161	154	159	135	138	146	158	171	189	204	195	214	218	221	207	193	175	156	145	142	124	131	129	148	159	169	167	189	194	201	211	205	191	173
	1.47749	212	199	191	171	157	145	136	135	147	151	172	189	203	209	230	216	218	191	184	177	157	145	136	128	134	134	145	158	180	187	203	206	217	205	194	193	171
	1.47746	211	201	173	171	131	127	117	131	134	156	171	180	182	195	219	208	209	191	185	175	157	124	136	117	128	125	143	154	162	176	184	199	204	199	203	188	175
	1.47743	216	214	172	165	144	120	118	129	139	141	155	167	182	184	189	193	205	187	175	162	152	145	129	122	112	124	132	142	148	162	179	175	202	188	200	174	172
	1.4774	215	196	171	157	132	135	118	121	123	129	137	148	158	177	184	188	188	187	180	159	152	133	119	117	112	104	117	121	136	149	170	165	181	182	182	180	160
	1.47737	194	195	178	159	153	137	106	113	123	126	142	151	151	160	181	186	182	188	188	157	158	144	125	113	115	113	119	119	118	139	150	162	174	178	174	176	167
	1.47733	236	214	187	176	160	137	130	109	114	121	132	150	158	161	174	178	190	201	196	170	153	140	135	116	107	108	107	103	119	146	151	167	171	176	186	179	163
	1.4773	224	194	197	166	161	140	134	109	123	124	116	128	149	168	177	194	196	192	193	177	162	154	136	120	115	108	104	102	121	124	154	171	160	173	178	184	182
	1.47727	231	216	197	182	149	144	123	115	113	118	132	146	147	161	176	195	188	195	184	186	180	157	145	120	108	111	96	106	111	126	134	168	164	177	193	194	191
	1.47724	232	218	195	182	164	156	131	121	123	116	118	123	137	146	166	175	199	200	202	176	175	160	140	111	108	100	102	97	110	134	137	144	179	185	186	186	162
	1.47721	230	221	205	183	169	151	141	118	122	115	128	136	139	147	165	180	200	198	196	194	169	176	139	134	109	103	104	105	125	116	144	145	166	172	180	185	171
	1.47718	226	235	220	208	173	155	135	132	133	117	132	133	148	165	176	195	189	197	206	185	177	158	149	132	120	112	113	113	114	126	133	163	177	193	190	184	193
	1.47715	251	234	232	209	185	174	162	140	140	136	145	145	167	174	190	200	201	203	221	199	191	177	162	141	126	112	108	115	132	139	147	169	163	208	200	205	201
	1.47712	266	255	240	210	195	173	160	155	154	137	152	170	181	175	196	212	216	232	215	210	209	194	179	152	147	123	130	145	146	135	166	173	198	200	220	225	214
	1.47709	272	256	256	230	203	188	176	158	154	150	167	171	188	193	201	226	231	242	223	225	204	203	180	153	158	139	130	138	161	156	167	185	202	216	226	228	221
	1.47706	269	263	248	219	201	192	173	165	162	160	156	172	196	199	216	236	234	240	229	229	209	201	182	169	155	144	145	142	156	164	179	200	208	217	235	226	219
	1.47703	258	262	237	228	202	192	176	156	164	163	165	185	199	192	202	219	223	238	227	217	203	199	185	168	162	148	147	145	172	168	177	200	212	221	221	223	210
	1.47699	271	252	247	207	203	183	177	160	172	162	179	188	200	210	215	241	239	222	226	217	204	211	179	172	174	153	154	154	164	178	193	208	215	227	204	218	229
	1.47696	292	257	239	226	206	190	173	160	157	167	181	199	210	218	222	250	243	244	243	216	217	197	185	167	160	159	171	172	173	183	203	222	217	217	242	232	222
	1.47693	284	274	255	214	202	188	164	175	172	181	190	219	219	241	250	257	252	249	238	246	230	202	187	172	171	169	173	165	206	200	228	244	242	249	256	236	226
	1.4769	306	284	259	226	200	176	175	176	174	187	198	218	240	252	254	294	268	272	244	244	230	208	183	160	157	154	169	180	193	209	222	259	255	262	260	256	241
	1.47687	323	284	257	222	208	176	188	178	179	191	204	226	251	247	272	287	278	271	257	245	228	207	180	164	154	159	167	187	200	224	224	259	260	259	270	262	235
	1.47684	312	276	239	228	214	184	172	169	177	189	211	239	264	261	279	287	291	287	259	235	215	189	167	164	148	151	171	181	205	229	224	260	270	272	266	233	254
	1.47681	334	308	261	257	210	204	175	178	194	217	236	248	287	260	296	300	283	289	260	235	220	188	175	158	144	156	162	201	217	244	246	282	276	284	285	265	261
	1.47678	340	312	290	236	205	197	196	199	208	232	251	276	293	309	307	313	311	322	271	241	223	196	184	167	168	159	179	201	222	254	281	290	295	296	306	285	249
	1.47675	376	340	299	265	233	218	213	220	226	258	286	318	341	315	341	358	329	331	295	273	246	216	196	186	180	180	203	222	249	273	290	305	329	338	341	308	280
	1.47672	402	356	304	273	256	239	228	243	256	280	313	342	367	366	376	372	382	358	325	286	272	243	228	197	196	200	216	256	270	302	338	352	370	330	350	310	300
	1.47669	392	364	317	280	253	235	240	253	270	283	316	343	373	373	394	393	392	344	328	295	272	250	220	215	210	218	227	260	292	312	353	365	383	372	367	323	312
	1.47666	408	348	320	283	271	242	240	248	263	290	309	353	369	376	394	398	379	388	339	288	278	256	233	217	215	223	260	282	306	328	351	367	398	376	370	339	314
	1.47662	422	384	353	292	268	252	240	261	291	302	345	360	399	402	409	397	391	367	356	318	294	258	246	224	227	237	255	298	311	344	356	387	403	392	382	348	318
	1.47659	445	413	368	317	274	272	278	278	307	328	370	408	419	424	456	444	424	412	386	327	314	270	255	235	227	241	291	296	346	350	367	413	425	432	411	388	332
	1.47656	515	454	402	341	314	279	281	302	297	332	382	405	447	439	500	503	482	463	426	392	342	324	270	266	248	262	282	333	356	397	443	449	473	466	444	399	387
	1.47653	543	480	435	376	349	316	292	297	301	344	388	432	470	479	514	508	525	460	446	384	358	322	286	275	276	279	306	332	399	411	448	467	478	493	471	437	424
	1.4765	581	513	467	383	354	322	296	287	306	330	364	427	462	483	523	525	517	504	464	417	383	352	290	288	267	272	303	333	380	401	452	484	500	505	520	448	431
	1.47647	597	521	490	410	369	339	290	283	287	307	346	404	436	482	489	536	545	505	464	438	390	353	311	274	257	265	273	316	359	382	414	458	494	509	501	462	442
	1.47644	618	582	479	456	388	339	302	290	289	305	324	369	438	480	494	520	531	518	495	447	396	389	318	295	261	260	266	294	334	370	427	433	489	492	496	484	468
	1.47641	685	631	555	496	424	372	336	317	317	309	350	413	456	453	509	553	555	541	521	465	452	398	346	306	280	260	265	292	332	342	396	455	485	512	516	503	500
	1.47638	744	718	627	550	483	404	383	366	329	349	387	422	456	491	549	607	642	595	598	548	511	469	409	330	303	282	272	302	338	383	443	488	543	547	573	562	544
	1.47635	874	829	765	644	581	485	454	376	388	381	406	459	552	560	621	647	689	691	663	641	583	515	460	396	336	324	307	328	372	414	467	537	595	619	651	642	635
	1.47632	931	915	820	698	651	579	518	467	453	441	468	526	578	604	690	729	748	767	753	696	660	612	517	437	402	361	362	376	411	462	516	616	667	707	752	734	704
	1.47629	1039	1014	886	798	722	641	574	511	498	514	497	560	633	650	708	805	848	858	817	792	736	671	597	502	438	416	389	410	450	499	592	659	737	752	792	795	797
	1.47626	1101	1041	993	894	807	691	611	585	554	540	562	594	678	686	786	845	874	913	905	860	806	721	663	572	512	464	445	447	484	533	596	688	759	807	858	876	825
	1.47623	1227	1142	1114	982	912	796	705	619	609	578	594	663	718	732	892	932	989	1012	1001	958	887	845	739	640	573	505	478	495	504	574	664	752	808	887	941	920	924
	1.47619	1353	1329	1217	1105	1010	861	812	733	673	610	663	684	806	831	922	1026	1067	1123	1124	1051	1053	948	865	753	650	593	555	554	589	644	705	811	905	1012	1023	1080	1066
	1.47616	1500	1437	1377	1251	1130	955	871	754	702	688	700	750	867	916	1032	1121	1223	1238	1275	1196	1191	1083	984	861	739	648	610	620	606	697	801	918	1016	1103	1171	1191	1175
	1.47613	1636	1579	1509	1348	1178	1069	915	812	744	686	710	781	880	979	1091	1257	1340	1367	1388	1305	1305	1227	1101	906	824	705	655	623	672	745	828	942	1093	1171	1259	1300	1283
	1.4761	1758	1729	1616	1468	1281	1083	929	805	679	657	665	767	911	987	1142	1292	1432	1469	1528	1499	1411	1271	1157	985	831	675	644	620	649	737	861	974	1145	1251	1354	1393	1372
	1.47607	1858	1853	1719	1561	1359	1161	934	778	686	635	654	741	884	1002	1209	1392	1447	1548	1604	1552	1474	1339	1189	1015	848	708	621	618	658	721	840	1001	1175	1272	1444	1467	1453
	1.47604	2125	2072	1863	1704	1485	1235	1017	831	685	611	667	747	926	1045	1268	1477	1546	1691	1753	1669	1601	1428	1264	1059	872	704	610	596	653	694	847	1069	1256	1412	1528	1608	1604
	1.47601	2413	2367	2169	1924	1642	1399	1124	896	708	663	694	804	955	1105	1356	1558	1762	1883	1921	1857	1732	1587	1363	1087	928	726	639	616	650	775	908	1177	1370	1523	1716	1788	1791
	1.47598	2772	2654	2466	2216	1895	1577	1288	966	818	689	722	862	1073	1243	1500	1838	1971	2091	2136	2103	2043	1789	1516	1260	1005	804	679	643	725	840	1054	1314	1592	1775	1957	2048	2068
	1.47595	3145	3034	2845	2456	2136	1761	1406	1096	901	759	798	947	1196	1357	1731	2044	2266	2445	2466	2364	2239	2041	1695	1383	1113	837	700	649	726	916	1112	1477	1783	1993	2279	2370	2271
	1.47592	3390	3387	3041	2762	2386	1948	1563	1209	973	831	897	1054	1249	1483	1865	2242	2551	2747	2747	2728	2512	2229	1934	1494	1188	920	753	702	806	990	1252	1590	1965	2195	2441	2634	2562
	1.47589	3614	3533	3274	2947	2522	2137	1676	1261	1072	914	941	1073	1359	1649	2043	2398	2738	2827	2938	2844	2717	2356	2053	1607	1266	967	800	736	843	1027	1315	1721	2045	2341	2628	2823	2714
	1.47585	3767	3708	3442	3054	2639	2218	1737	1351	1075	933	977	1181	1477	1719	2126	2485	2829	3018	3065	3062	2804	2567	2145	1652	1356	979	821	755	868	1053	1350	1787	2169	2513	2798	2867	2895
	1.47583	4110	3898	3643	3272	2836	2295	1837	1376	1121	948	980	1196	1543	1802	2271	2679	2986	3222	3334	3291	3018	2779	2304	1826	1394	1103	866	809	904	1073	1424	1907	2308	2653	2962	3106	3093
	1.47579	4240	4248	3944	3477	2995	2424	1935	1413	1145	1000	993	1238	1632	1877	2383	2874	3276	3457	3589	3499	3345	2974	2527	1999	1525	1114	882	826	894	1151	1465	1955	2393	2787	3157	3345	3327
	1.47576	4378	4325	4030	3580	3070	2507	1963	1420	1171	967	986	1212	1628	1967	2483	3054	3432	3679	3820	3668	3574	3099	2640	2019	1615	1178	909	854	967	1191	1567	2056	2533	2953	3328	3516	3539
	1.47573	4194	4210	3850	3437	2941	2402	1829	1361	1074	924	973	1209	1598	1933	2438	2966	3354	3603	3772	3638	3469	3061	2605	1996	1570	1176	886	815	946	1151	1506	1987	2518	2927	3266	3470	3512
	1.4757	3747	3706	3421	3026	2650	2113	1574	1180	916	794	866	1064	1405	1791	2169	2648	3006	3217	3388	3190	3096	2679	2282	1799	1392	1022	803	739	864	1032	1372	1827	2331	2666	2958	3171	3165
	1.47567	3158	3051	2870	2568	2148	1727	1315	939	772	662	721	934	1224	1523	1835	2216	2533	2722	2768	2662	2505	2224	1905	1487	1146	842	667	643	708	928	1193	1567	1944	2246	2563	2641	2630
	1.47564	2517	2517	2327	2091	1778	1422	1062	765	603	510	576	746	979	1239	1516	1867	2071	2186	2281	2174	2071	1773	1506	1184	903	677	526	508	615	771	981	1335	1608	1806	2050	2174	2146
	1.47561	2106	2078	1906	1658	1424	1147	866	638	523	448	492	618	845	1021	1265	1515	1692	1780	1816	1793	1652	1451	1231	908	741	564	464	409	508	644	823	1094	1365	1540	1713	1786	1774
	1.47558	1805	1743	1594	1433	1228	976	723	543	441	381	412	512	696	856	1078	1265	1449	1538	1550	1512	1404	1204	1031	775	611	465	372	367	431	534	692	932	1100	1265	1371	1459	1454
	1.47555	1530	1504	1382	1230	1044	809	609	444	367	321	368	440	590	742	883	1056	1226	1310	1355	1308	1198	1033	870	667	533	391	314	306	360	462	571	772	906	1071	1210	1231	1231
	1.47552	1253	1302	1176	1040	896	696	527	387	294	294	309	371	489	603	764	886	1007	1084	1092	1054	1020	872	741	577	442	323	268	257	292	368	497	620	787	919	1040	1070	1045
	1.47549	1096	1079	976	882	750	583	452	338	280	238	262	321	424	514	617	756	876	926	915	910	845	726	617	482	370	264	222	230	257	320	421	527	659	734	862	901	868
	1.47546	937	900	830	731	644	507	387	285	240	230	233	281	357	425	515	639	700	790	754	754	691	608	515	411	307	255	205	192	230	274	339	465	572	639	704	728	728
	1.47542	794	788	725	639	565	443	368	263	224	198	220	254	318	395	460	576	654	660	699	653	612	561	459	347	281	207	176	176	174	242	320	399	482	534	641	660	626
	1.47539	729	705	676	594	502	411	341	259	221	184	204	228	310	355	434	514	572	598	627	614	558	492	409	326	277	201	161	162	193	228	270	363	452	529	573	565	574
	1.47536	668	647	600	544	462	375	291	254	202	176	200	232	281	335	413	488	542	566	587	569	528	461	382	302	245	200	177	164	180	232	284	340	432	464	530	554	554
	1.47533	587	562	527	480	411	334	268	220	184	174	199	227	265	320	373	439	469	525	511	505	466	415	357	277	230	191	159	155	178	209	260	324	375	418	479	486	485
	1.4753	504	474	444	421	361	293	237	184	172	158	172	194	240	279	337	371	425	430	426	437	388	368	315	251	216	161	149	145	158	197	228	282	334	369	421	425	418
	1.47527	438	427	386	342	304	271	199	178	156	149	163	179	226	246	297	329	369	397	395	405	351	332	274	223	185	145	135	135	141	170	205	245	309	301	363	352	352
	1.47524	406	390	356	334	272	230	180	159	133	137	145	169	199	219	280	311	350	355	352	332	323	278	245	199	166	138	130	124	136	154	192	221	273	305	330	348	307
	1.47521	368	374	355	298	270	230	187	149	129	123	137	160	198	218	252	303	324	345	318	307	310	260	231	197	168	142	120	123	136	147	179	220	246	266	317	304	315
	1.47518	379	361	334	282	251	201	164	134	121	121	126	155	191	208	260	268	315	309	310	310	269	248	214	198	142	129	115	112	117	151	176	220	246	277	301	308	299
	1.47515	337	338	323	293	240	198	163	130	120	105	122	146	163	197	212	261	280	296	312	284	256	246	204	181	132	119	104	100	128	134	168	205	221	274	283	301	287
	1.47512	308	310	285	262	223	184	135	116	116	99	100	135	152	173	201	232	250	265	275	268	233	217	179	145	124	105	87	102	95	123	140	176	213	236	257	268	271
	1.47509	285	283	258	225	194	176	135	111	90	99	84	103	138	154	184	213	220	243	249	246	213	195	166	136	118	95	82	78	100	118	129	163	188	219	229	242	241
	1.47506	267	249	238	215	178	156	134	101	84	83	91	107	130	138	161	185	202	226	232	220	210	174	159	120	97	85	76	72	96	95	127	135	176	196	214	212	217
	1.47503	243	252	217	200	174	147	129	94	86	79	77	97	119	143	158	194	195	208	226	220	196	177	154	124	99	82	69	68	80	91	119	152	168	171	201	208	198
	1.47499	249	238	227	209	160	163	130	101	83	74	82	100	103	127	154	172	181	210	217	200	192	170	143	116	96	82	72	74	76	93	113	135	164	178	189	202	196
	1.47496	238	229	221	197	165	149	119	89	90	75	83	95	116	135	160	182	188	206	209	192	193	169	144	111	94	69	70	70	72	84	110	126	154	169	198	205	196
	1.47493	239	222	215	188	166	132	124	102	74	79	86	91	114	125	157	175	194	203	180	196	185	169	139	116	93	85	73	62	75	88	108	129	156	163	173	188	195
	1.4749	224	211	198	176	155	123	112	87	86	71	88	91	109	113	134	169	174	185	176	187	175	169	137	110	99	87	71	71	78	87	99	123	146	147	181	174	180
	1.47487	205	206	177	171	143	125	102	101	93	79	83	90	102	114	137	150	175	186	182	170	157	137	131	105	94	76	68	72	84	84	102	126	140	148	157	171	158
	1.47484	194	206	181	159	149	118	105	90	81	81	78	93	109	123	136	148	162	166	176	172	156	134	131	101	83	74	73	67	82	86	109	121	142	140	154	165	161
	1.47481	188	178	169	161	121	114	97	77	93	78	88	91	104	121	126	149	169	160	160	159	147	145	110	100	89	80	66	73	81	81	102	122	128	144	154	160	164
	1.47478	181	189	150	155	132	117	94	84	79	70	79	90	108	116	127	143	165	158	167	152	149	134	120	101	81	76	67	73	78	85	99	121	140	141	157	159	164
	1.47475	166	170	158	142	129	119	88	78	76	77	71	87	107	103	120	142	153	147	159	154	140	123	106	99	87	76	72	72	76	87	102	114	137	132	151	151	140
	1.47472	173	167	148	144	130	102	77	85	73	66	76	76	105	98	114	137	142	145	146	140	123	123	105	92	82	75	71	74	69	71	93	95	123	127	141	146	133
	1.47469	156	147	145	128	128	96	86	73	71	66	64	82	94	101	106	130	137	147	138	127	127	127	105	92	80	69	65	65	60	82	81	103	113	126	135	143	127
	1.47466	156	150	139	122	118	100	89	66	64	54	64	65	83	92	108	127	132	131	143	125	130	110	102	86	70	69	58	61	64	77	89	100	106	127	133	138	131
	1.47463	160	156	138	127	117	95	82	66	65	59	66	68	88	94	105	108	128	133	140	119	119	112	99	79	68	61	55	61	60	72	86	85	110	123	134	130	124
	1.4746	156	149	139	136	118	97	81	67	56	63	56	68	76	94	106	128	126	131	132	131	119	104	94	86	69	63	62	58	65	75	78	97	101	120	135	127	131
	1.47456	159	142	138	124	106	102	78	73	64	63	65	75	76	90	106	112	130	144	139	123	122	112	95	77	74	66	64	55	62	69	81	93	107	119	120	130	122
	1.47454	141	142	130	120	113	98	88	67	61	56	64	71	76	83	95	110	119	123	119	122	124	101	92	83	63	60	55	48	60	73	76	93	100	104	116	131	116
	1.4745	134	136	124	111	96	87	76	60	56	58	57	62	74	82	90	109	118	118	118	118	113	111	94	74	64	59	46	49	55	58	63	86	100	113	114	105	115
	1.47447	129	128	113	101	96	83	70	66	63	53	58	61	78	79	83	103	106	108	119	114	105	108	88	77	63	55	49	47	52	59	71	70	89	98	113	115	107
	1.47444	129	131	116	109	96	86	73	68	59	64	58	62	73	78	94	106	108	117	117	118	98	105	88	70	65	60	61	54	52	56	64	84	89	100	102	111	108
	1.47441	133	132	126	108	97	88	78	61	57	60	68	62	78	89	88	106	102	119	113	116	106	95	87	76	65	58	50	51	61	67	65	85	90	107	106	109	105
	1.47438	119	141	124	103	103	89	70	66	64	65	64	75	76	87	102	116	115	123	111	114	106	107	89	76	67	61	54	59	60	60	75	76	95	104	109	113	112
	1.47435	137	127	116	107	101	78	74	60	65	54	69	70	79	84	101	114	116	117	120	103	109	96	82	70	69	58	62	62	65	66	83	77	95	104	102	111	114
	1.47432	123	120	119	95	100	79	73	66	62	57	65	71	77	87	92	107	110	114	113	105	87	91	86	74	73	61	51	63	60	66	79	82	91	106	99	99	105
	1.47429	121	116	106	90	89	83	61	58	64	63	69	65	72	76	91	110	100	102	105	93	104	89	80	73	64	54	57	56	55	66	78	86	87	94	97	109	105
	1.47426	117	118	105	96	83	74	72	62	59	54	49	62	74	76	84	101	98	105	105	103	95	93	79	68	68	53	54	61	57	63	69	78	89	103	104	99	94
	1.47423	122	118	113	103	86	76	63	60	61	55	52	60	68	80	93	91	105	104	106	101	98	82	79	72	61	60	62	47	62	67	70	76	88	104	92	99	98
	1.4742	117	113	111	103	87	76	74	59	53	57	59	58	74	77	95	91	101	107	105	104	100	85	69	63	57	55	53	53	55	61	68	86	86	92	112	95	100
	1.47417	113	118	108	105	86	76	65	57	55	50	58	66	60	82	83	93	99	99	98	91	95	87	75	66	57	62	55	49	56	63	66	76	79	92	95	102	101
	1.47414	118	114	87	96	79	81	61	52	54	49	51	59	67	73	88	92	92	104	101	95	91	82	70	66	62	51	46	52	56	64	60	78	90	86	96	93	87
	1.47411	96	112	96	95	83	63	59	59	54	48	47	59	65	64	74	83	94	89	96	85	86	84	68	59	59	50	48	47	46	53	56	78	80	82	90	98	81
	1.47407	110	104	100	81	76	69	60	51	52	49	47	55	56	65	82	94	87	89	91	93	94	77	72	64	55	48	42	43	47	53	70	64	77	78	76	88	80
	1.47404	111	105	96	85	83	73	60	60	49	49	49	55	62	67	73	86	92	89	94	87	75	84	65	56	48	50	48	47	50	55	62	68	83	82	80	94	84
	1.47401	115	107	100	91	80	76	61	60	52	48	53	62	63	71	74	86	92	104	96	94	89	84	72	58	54	46	47	39	45	56	62	66	75	87	94	94	87
	1.47398	111	109	101	83	85	77	63	54	62	55	56	57	68	70	77	88	92	107	102	95	86	84	79	66	64	48	44	46	47	59	60	68	82	77	96	89	94
	1.47395	103	99	87	87	81	72	64	57	54	51	54	63	61	65	74	79	84	94	98	88	92	77	63	57	54	48	46	54	57	62	59	70	77	79	86	86	84
	1.47392	106	93	92	85	76	69	68	52	55	44	55	60	65	71	71	83	83	83	87	86	82	74	69	62	58	47	48	48	48	56	65	64	74	83	83	81	83
	1.47389	97	93	86	73	79	66	66	55	52	50	55	54	59	64	69	72	81	87	86	90	84	77	74	51	56	54	49	45	46	59	60	68	70	72	85	77	82
	1.47386	98	98	90	79	78	66	67	54	56	59	54	57	61	63	74	80	87	90	82	82	83	67	65	66	58	55	51	50	52	56	69	63	78	77	89	84	88
	1.47383	106	101	93	83	64	65	60	59	60	53	64	63	69	68	73	87	96	88	87	87	82	77	68	63	61	55	48	58	56	58	64	69	77	85	94	80	88
	1.4738	111	90	95	87	73	64	61	55	50	58	60	64	69	74	74	95	81	90	94	86	76	81	70	68	55	56	55	50	55	64	65	68	81	84	84	82	81
	1.47377	101	95	86	71	79	64	58	55	54	57	58	58	66	67	77	82	81	89	94	84	77	74	70	61	58	52	49	52	59	58	65	72	80	82	86	86	88
	1.47374	99	88	107	79	80	62	61	53	51	46	46	56	63	65	72	82	74	93	88	87	82	73	65	61	53	54	46	53	51	54	64	66	75	76	82	82	84
	1.47371	89	86	92	79	59	64	58	48	55	46	53	55	61	62	74	74	91	81	90	88	69	75	58	60	54	51	52	46	47	50	59	62	70	74	77	74	77
	1.47368	100	85	89	78	72	65	53	55	42	48	51	54	55	58	70	81	78	78	82	77	81	72	66	49	52	44	40	44	51	55	58	65	71	68	78	76	76
	1.47364	100	88	85	80	68	60	54	50	48	47	54	49	56	62	64	76	78	72	69	78	73	67	58	54	48	48	38	39	45	46	52	57	70	77	79	72	74
	1.47362	89	92	83	73	70	69	58	48	54	48	50	47	57	61	72	72	75	79	87	82	71	62	66	51	43	42	44	44	52	45	49	62	65	72	78	82	67
	1.47358	87	90	84	80	71	66	55	47	50	51	49	55	58	57	77	72	77	77	83	73	72	67	60	51	56	48	46	39	46	48	53	58	74	76	76	72	77
	1.47355	89	89	84	70	71	63	54	48	47	44	51	51	57	53	62	81	76	74	77	77	61	74	67	56	54	46	41	44	34	48	54	57	60	73	69	64	78
	1.47352	90	80	80	70	72	62	50	49	51	50	49	46	56	58	70	72	77	81	77	79	71	70	56	59	53	46	39	48	52	52	57	58	63	66	72	75	76
	1.47349	88	81	84	73	62	64	57	50	47	47	53	51	54	66	74	74	73	71	76	77	67	70	62	58	46	50	46	46	47	52	54	60	61	65	67	77	68
	1.47346	95	87	85	82	80	65	56	57	50	48	56	63	62	55	72	74	78	82	80	74	67	69	59	54	48	51	41	46	48	56	55	66	67	73	72	71	74
	1.47343	93	89	82	78	69	61	57	56	57	51	55	69	64	66	73	73	88	78	78	80	72	65	67	56	52	41	47	49	53	58	55	66	64	71	79	74	79
	1.4734	91	80	82	76	64	67	54	57	53	50	55	57	64	61	70	79	82	77	80	75	76	76	61	57	53	49	47	52	43	51	60	68	70	73	77	74	82
	1.47337	86	89	77	62	72	62	56	47	53	53	55	53	60	68	70	81	83	76	77	73	69	71	54	61	60	50	55	53	51	61	57	67	61	77	76	77	74
	1.47334	84	80	78	73	69	63	54	49	48	48	57	58	57	62	68	70	81	75	70	78	71	66	63	46	51	53	50	54	49	56	56	62	67	74	80	73	78
	1.47331	79	84	78	73	61	55	55	48	46	47	47	57	56	64	61	77	73	66	67	66	68	64	63	52	48	50	44	48	54	53	56	69	70	71	79	76	72
	1.47328	83	73	73	73	63	55	49	44	50	45	47	54	55	67	60	73	75	73	72	73	68	66	56	51	47	49	49	52	52	56	59	66	60	66	76	70	78
	1.47325	85	90	79	68	67	56	48	54	54	50	50	52	65	69	72	70	75	70	71	74	73	67	59	55	52	51	49	50	49	51	57	56	61	68	80	72	66
	1.47322	83	82	75	78	68	53	52	45	46	47	52	56	57	62	67	72	72	80	74	79	76	64	59	59	49	45	42	43	50	48	58	65	59	70	75	72	68
	1.47319	82	78	80	76	64	52	52	47	45	44	50	53	60	59	65	67	68	74	62	69	67	62	61	56	44	39	43	44	49	42	57	63	65	64	68	62	74
	1.47316	76	89	79	65	70	51	53	46	47	49	41	48	50	59	57	64	69	76	66	72	68	65	54	49	51	46	37	43	41	48	48	56	65	66	67	73	65
	1.47312	75	70	78	64	62	60	49	47	43	42	42	38	50	52	62	61	74	69	69	63	74	61	55	47	46	42	40	41	43	49	43	58	64	66	72	72	66
	1.4731	82	67	75	63	66	58	44	49	45	41	40	48	55	61	57	61	64	69	71	72	63	57	55	48	50	44	42	44	44	48	50	54	63	67	64	68	66
	1.47306	90	86	78	73	61	52	52	50	47	46	47	51	48	51	57	66	67	66	72	65	68	64	52	55	49	46	39	41	41	50	48	65	61	61	69	69	68
	1.47303	83	87	74	80	68	59	50	56	50	56	54	50	56	59	71	64	72	76	65	75	69	69	64	50	49	47	44	47	45	51	58	66	61	67	65	74	75
	1.473	81	77	74	75	58	64	60	51	53	52	54	49	60	59	61	69	77	76	76	72	70	63	57	57	52	47	48	52	46	51	62	62	69	71	74	74	69
	1.47297	83	74	83	65	70	68	54	51	51	45	55	51	60	61	63	70	80	72	73	81	67	67	64	61	54	49	44	49	51	55	56	56	64	64	70	72	74
	1.47294	85	85	79	72	56	62	48	51	42	48	49	54	63	56	70	75	74	73	76	73	71	67	56	61	51	47	39	40	51	52	60	53	65	74	68	72	60
	1.47291	81	77	73	75	63	55	56	47	51	47	48	52	59	61	69	71	71	69	75	69	66	67	47	54	49	48	52	47	52	53	56	64	66	72	73	61	74
	1.47288	82	69	69	66	57	57	57	48	45	43	48	62	57	62	62	70	75	79	68	71	65	60	61	52	50	47	50	54	46	54	57	59	61	70	64	68	68
	1.47285	74	82	68	70	59	55	50	56	46	53	52	48	59	58	69	65	66	71	70	69	69	71	59	56	52	48	43	54	50	56	58	57	68	68	63	70	68
	1.47282	86	73	73	77	63	62	49	48	45	45	54	53	54	56	64	72	66	71	69	70	63	67	58	54	41	48	47	48	51	54	54	63	59	71	68	71	69
	1.47279	78	72	69	73	59	58	50	55	45	39	51	57	54	63	61	74	69	73	72	67	68	56	55	48	49	45	43	44	49	53	53	63	62	71	67	65	73
	1.47276	72	72	66	62	58	54	45	45	35	42	47	50	55	47	59	62	68	68	61	65	54	63	55	46	46	43	45	42	42	44	57	57	58	67	70	62	63
	1.47273	74	74	59	66	60	53	44	42	46	48	47	52	49	54	59	54	75	69	64	68	60	51	50	43	46	44	40	36	42	41	47	52	54	64	60	65	63
	1.4727	71	78	74	63	61	54	49	49	46	48	47	48	53	51	60	62	59	64	71	63	58	59	56	50	48	41	41	42	37	49	56	55	61	59	59	67	63
	1.47267	78	79	71	70	62	54	43	42	45	47	44	52	50	51	67	67	62	66	71	67	67	57	54	46	46	42	46	43	44	48	50	57	60	58	61	66	60
	1.47264	81	78	73	63	60	58	50	47	49	39	47	48	53	62	58	64	67	78	78	77	64	62	58	52	51	42	41	43	46	45	54	54	55	62	66	66	68
	1.47261	76	73	77	60	57	63	50	51	47	48	45	51	51	53	56	64	73	69	66	72	62	56	53	47	45	46	37	40	38	47	47	55	65	62	65	71	62
	1.47257	73	61	70	63	59	53	53	42	41	48	48	54	53	54	58	70	60	68	63	64	65	67	56	49	44	44	42	45	48	46	53	58	62	57	62	73	69
	1.47254	67	71	69	68	60	60	52	44	50	52	46	51	53	54	62	69	67	65	67	68	62	61	50	49	45	44	45	39	47	48	56	54	58	66	67	60	66
	1.47251	68	74	67	64	60	57	54	45	48	50	49	55	53	56	63	62	67	70	61	68	64	57	56	50	48	47	38	48	46	48	54	58	56	67	66	67	68
	1.47248	71	70	68	66	59	61	53	48	56	53	49	59	57	59	62	66	64	68	73	69	66	62	56	55	48	48	47	48	52	53	53	57	60	61	67	72	63
	1.47245	81	74	72	63	53	53	49	49	47	51	50	53	52	63	62	72	68	69	72	67	66	65	60	54	49	50	47	52	53	58	55	63	65	65	65	65	63
	1.47242	74	77	68	65	64	59	54	50	56	52	50	57	57	61	65	73	66	72	66	65	61	56	55	55	49	43	46	51	49	56	58	61	62	57	70	71	72
	1.47239	70	76	66	70	57	59	50	48	52	48	44	50	53	62	61	70	66	66	65	68	65	55	56	54	48	46	49	49	49	55	58	62	61	65	71	65	74
	1.47236	75	75	65	63	57	53	59	45	43	54	52	50	54	57	66	67	65	67	64	68	61	60	55	47	50	48	52	49	53	45	52	58	59	68	59	68	61
	1.47233	69	75	62	57	59	60	43	46	48	49	47	49	52	51	55	63	66	60	66	61	56	58	52	48	45	50	48	37	48	50	56	53	59	62	66	66	65
	1.4723	73	70	67	57	56	53	48	51	44	41	50	51	52	52	61	61	59	59	67	64	66	61	53	48	47	46	46	48	44	45	56	53	58	59	61	60	58
	1.47227	76	66	70	67	59	58	47	49	39	44	50	46	56	52	57	61	65	67	67	62	62	59	56	50	43	42	42	39	49	49	49	53	61	69	65	59	64
	1.47224	75	67	69	64	57	57	51	48	43	42	43	48	47	50	56	51	62	69	66	67	69	60	53	46	45	42	40	43	45	48	48	49	60	62	60	64	68
	1.47221	71	71	74	62	60	51	52	52	48	39	49	52	54	51	53	62	59	66	70	64	63	59	50	48	48	43	39	46	40	52	51	50	65	65	65	63	64
	1.47218	75	72	64	63	60	53	45	53	48	43	44	43	52	50	57	66	59	64	62	65	58	56	54	44	42	43	38	38	41	44	49	55	51	64	62	56	67
	1.47215	72	71	71	62	56	48	46	45	46	45	48	54	48	53	59	64	63	62	67	62	56	60	56	48	51	38	42	38	42	43	47	56	57	58	63	64	59
	1.47212	74	73	65	64	55	56	56	50	45	54	45	46	51	52	57	64	64	61	70	65	61	54	54	51	44	48	42	36	44	45	49	59	58	67	64	68	56
	1.47209	75	73	68	67	63	56	53	48	51	50	51	46	53	57	60	60	69	68	63	66	63	55	59	50	49	40	47	49	47	44	52	46	62	59	64	70	67
	1.47205	75	68	65	61	62	53	49	48	51	51	51	52	59	60	64	60	65	73	68	73	61	58	47	46	39	43	45	48	48	45	58	63	68	63	67	68	67
	1.47202	80	70	69	60	56	64	52	44	48	47	44	52	58	59	60	72	70	62	71	65	66	65	53	48	45	46	45	51	47	50	54	62	68	61	56	65	63
	1.47199	74	69	67	56	56	57	54	50	48	52	50	51	59	62	67	65	67	73	62	63	61	55	51	48	44	52	52	54	44	46	55	57	57	64	71	64	64
	1.47196	68	75	77	60	61	55	45	51	46	49	52	50	54	56	62	65	64	62	65	66	60	54	54	43	46	42	49	50	52	45	56	57	66	61	68	63	66
	1.47193	72	73	68	57	55	49	47	49	49	51	55	57	55	51	60	63	71	63	64	61	58	49	55	48	44	37	42	50	50	49	59	53	68	63	64	68	56
	1.4719	70	72	71	62	61	53	45	49	49	45	53	55	54	59	57	66	62	65	64	65	65	52	55	46	47	48	47	44	51	51	46	50	54	57	67	60	58
	1.47187	76	66	67	57	50	57	50	50	45	47	47	54	54	58	61	72	61	64	65	56	65	58	50	47	51	43	38	46	55	52	54	57	61	62	62	64	62
	1.47184	78	71	64	64	60	50	55	46	45	45	47	56	58	65	62	67	63	71	68	66	65	52	51	50	47	52	45	48	47	53	54	54	63	61	71	68	65
	1.47181	73	67	71	57	58	50	44	45	46	41	43	48	60	53	53	64	61	63	63	69	63	54	54	49	46	46	46	47	51	49	48	49	51	60	60	71	61
	1.47178	64	67	68	60	53	58	46	46	44	45	43	48	49	57	52	61	62	64	61	65	59	53	53	46	42	40	44	44	42	39	50	56	56	57	65	64	63
	1.47175	62	71	64	62	53	54	46	40	48	45	45	47	46	53	54	60	58	56	65	59	62	58	52	47	43	45	38	38	39	42	51	55	54	59	57	57	61
	1.47172	70	67	65	63	53	54	49	45	45	46	49	42	48	52	56	59	58	68	63	66	62	53	53	40	45	43	38	42	42	42	51	51	59	55	63	55	67
	1.47169	74	72	71	63	65	61	52	47	49	46	47	51	50	53	58	63	59	67	69	64	62	61	52	53	42	40	43	39	43	44	49	52	60	62	60	64	61
	1.47166	75	73	74	75	60	60	55	48	50	46	46	48	56	57	61	67	66	63	76	69	64	66	56	53	46	46	44	44	44	45	49	55	61	64	60	67	65
	1.47163	77	67	64	62	68	56	51	50	48	44	50	46	55	57	53	63	56	67	64	58	63	56	59	55	49	49	52	40	43	48	51	54	57	68	60	65	54
	1.4716	78	69	68	61	56	61	54	49	47	51	46	52	58	57	63	62	66	63	62	59	54	52	56	47	46	43	43	46	45	50	56	54	67	61	67	62	62
	1.47157	67	58	56	63	55	52	49	49	55	54	53	58	55	54	62	53	61	58	66	63	63	56	54	46	52	43	49	44	53	48	52	59	53	63	60	62	61
	1.47154	76	71	62	60	56	49	51	53	48	54	56	50	56	56	56	71	61	65	68	63	59	55	54	57	46	47	51	47	49	53	54	51	65	61	55	59	61
	1.47151	80	67	68	62	59	60	54	46	55	48	58	55	60	59	60	70	64	71	69	57	61	58	54	50	53	49	54	45	50	58	56	55	60	62	60	58	61
	1.47147	75	72	70	64	55	51	53	56	57	54	59	60	56	57	58	68	69	68	68	67	60	55	54	57	48	48	50	48	54	58	52	57	68	63	65	64	65
	1.47145	76	67	64	65	58	58	49	48	49	47	53	60	54	59	66	63	64	69	62	57	63	61	50	48	52	52	55	48	58	51	58	63	61	65	63	66	61
	1.47141	64	75	70	61	57	53	50	43	52	48	47	54	47	58	67	67	65	69	67	64	62	61	52	54	48	44	43	43	49	55	53	54	57	58	69	56	61
	1.47138	68	63	74	64	61	53	49	50	46	51	44	51	56	54	56	60	63	64	62	56	65	55	51	50	47	42	43	46	46	47	44	50	55	60	63	63	58
	1.47135	72	66	66	57	58	53	47	46	46	39	38	47	47	58	52	61	63	60	64	57	55	56	54	43	44	38	39	43	40	49	49	51	59	59	56	64	57
	1.47132	73	67	61	62	56	52	52	44	47	50	46	48	53	53	58	66	60	65	65	62	62	56	47	47	49	42	44	45	44	39	54	52	58	56	60	61	69
	1.47129	73	65	71	67	63	54	50	45	48	52	45	50	52	56	56	64	63	63	61	71	62	62	54	48	45	40	44	37	43	46	51	53	56	66	66	61	65
	1.47126	72	72	70	69	66	56	52	44	40	47	46	50	53	53	68	64	64	65	76	63	62	61	57	51	48	49	36	43	46	42	45	49	52	56	63	63	65
	1.47123	73	71	67	65	62	50	49	47	46	46	46	46	50	53	47	68	70	65	59	65	66	61	51	52	49	39	41	43	44	46	49	54	64	67	58	65	55
	1.4712	70	66	69	59	57	51	52	46	49	46	45	56	55	55	55	63	62	68	60	53	54	57	54	43	41	38	40	42	43	42	48	49	57	56	65	61	62
	1.47117	78	69	61	61	65	56	47	51	48	48	48	50	49	58	59	53	61	62	67	65	62	51	48	54	46	45	40	48	47	56	50	51	55	60	61	58	58
	1.47114	77	75	56	57	62	54	52	50	49	55	50	55	63	53	59	66	66	66	70	64	61	49	51	50	50	46	47	48	49	50	57	52	53	58	62	58	66
	1.47111	70	64	69	58	57	51	54	53	52	52	54	56	54	57	57	60	55	66	65	57	62	55	57	56	53	52	48	52	49	47	56	60	69	59	64	71	57
	1.47108	76	77	66	59	58	57	56	53	49	52	53	61	59	60	60	70	68	69	69	67	66	57	63	51	48	52	50	55	56	54	61	56	61	63	62	58	67
	1.47105	72	70	65	64	62	60	53	50	47	57	61	54	59	62	60	69	71	65	72	66	65	61	55	48	56	47	54	50	55	49	52	64	68	58	63	58	64
	1.47102	70	79	70	65	61	56	52	43	48	54	52	58	54	59	67	66	71	66	64	66	68	57	47	55	49	51	50	44	52	54	55	56	62	65	66	63	69
	1.47099	71	65	62	61	56	54	42	45	50	48	53	51	53	59	54	68	74	68	67	63	59	64	56	50	48	48	44	50	53	56	60	53	56	68	63	66	56
	1.47096	72	78	59	57	57	58	48	52	44	44	54	54	55	65	59	69	58	68	71	61	63	58	51	46	47	43	45	43	51	47	50	56	59	63	66	58	65
	1.47093	77	69	69	57	64	56	48	50	47	48	48	52	54	58	59	65	61	64	64	60	57	51	53	52	44	40	42	52	51	53	50	55	54	53	58	59	60
	1.4709	69	73	62	63	53	52	51	45	47	48	47	56	53	56	65	59	68	66	69	62	61	56	57	44	46	42	49	48	47	50	51	55	66	63	63	60	61
	1.47087	77	70	68	58	59	52	56	47	48	43	48	47	54	61	63	62	69	61	67	68	61	58	57	45	46	44	46	47	45	47	59	59	61	67	66	61	63
	1.47084	80	67	81	65	60	49	49	50	51	47	52	41	54	57	50	67	67	66	62	69	56	53	56	48	48	35	42	43	46	43	44	57	63	63	64	66	56
	1.4708	74	70	67	59	55	53	44	45	47	43	43	47	45	54	59	64	57	66	62	62	64	57	53	47	47	44	41	43	46	46	56	50	60	56	68	65	67
	1.47077	73	71	68	60	49	54	50	48	47	48	40	46	47	54	56	64	66	63	60	57	63	58	57	46	47	42	45	41	46	46	51	43	58	55	58	61	60
	1.47074	73	78	72	50	59	50	49	50	47	47	48	49	47	53	59	63	65	69	63	58	64	59	54	56	44	47	45	45	46	47	46	51	61	57	65	64	59
	1.47071	76	71	69	64	58	52	55	50	48	48	46	52	56	63	60	60	65	66	68	67	56	55	63	48	52	47	43	43	48	45	55	62	57	59	65	63	68
	1.47068	80	78	67	64	50	58	55	51	55	46	51	62	57	60	58	66	68	74	69	68	63	57	57	47	51	47	36	48	49	52	49	56	58	59	69	64	67
	1.47065	65	72	71	63	67	61	52	52	57	51	50	52	55	63	61	66	64	64	69	64	63	58	58	54	55	51	50	55	55	54	52	60	54	64	67	60	61
	1.47062	70	72	70	71	64	48	60	53	48	54	48	56	58	64	61	67	69	65	69	65	64	60	48	49	53	53	51	51	51	50	59	61	66	64	62	68	62
	1.47059	67	66	71	65	60	57	51	50	58	49	51	56	63	58	70	61	66	69	62	60	63	61	50	58	45	53	48	55	55	56	58	61	60	59	57	65	62
	1.47056	75	68	66	69	59	54	52	54	52	52	50	57	62	59	54	66	71	70	63	61	68	62	53	48	53	52	51	45	47	55	57	62	62	63	60	62	61
	1.47053	78	79	63	64	68	58	54	55	54	56	53	60	58	63	61	67	66	68	67	62	61	58	58	58	50	52	58	49	57	50	56	62	58	69	58	63	59
	1.4705	74	72	73	66	52	60	56	56	47	53	52	52	58	65	64	67	76	70	70	57	56	60	58	52	53	49	43	52	56	54	60	69	69	67	71	67	67
	1.47047	78	77	73	68	61	59	51	48	50	47	48	46	57	58	65	64	70	65	65	66	62	62	56	51	47	51	41	49	50	57	56	62	59	59	72	68	66
	1.47044	74	70	67	65	65	54	49	50	45	46	52	56	54	58	64	70	65	64	73	62	67	56	52	56	47	50	46	41	49	43	52	58	61	58	61	66	64

## Sheet: Figure_2_c@9T
Long Name	Energy	Intensity	Intensity	Intensity	Intensity	Intensity	Intensity	Intensity	Intensity	Intensity	Intensity	Intensity	Intensity	Intensity	Intensity	Intensity	Intensity	Intensity	Intensity	Intensity	Intensity	Intensity	Intensity	Intensity	Intensity	Intensity	Intensity	Intensity	Intensity	Intensity	Intensity	Intensity	Intensity	Intensity	Intensity	Intensity	Intensity	Intensity
Units	ev	arb. Units	arb. Units	arb. Units	arb. Units	arb. Units	arb. Units	arb. Units	arb. Units	arb. Units	arb. Units	arb. Units	arb. Units	arb. Units	arb. Units	arb. Units	arb. Units	arb. Units	arb. Units	arb. Units	arb. Units	arb. Units	arb. Units	arb. Units	arb. Units	arb. Units	arb. Units	arb. Units	arb. Units	arb. Units	arb. Units	arb. Units	arb. Units	arb. Units	arb. Units	arb. Units	arb. Units	arb. Units
comments		0deg	5deg	10deg	15deg	20deg	25deg	30deg	35deg	40deg	45deg	50deg	55deg	60deg	65deg	70deg	75deg	80deg	85deg	90deg	95deg	100deg	105deg	110deg	115deg	120deg	125deg	130deg	135deg	140deg	145deg	150deg	155deg	160deg	165deg	170deg	175deg	180deg
	1.48002	62	56	58	55	54	51	42	40	35	34	40	37	42	43	52	54	52	57	53	58	59	47	52	44	40	37	34	36	40	38	43	42	49	53	46	53	57
	1.47999	56	59	61	61	55	47	46	33	37	37	32	35	42	43	47	53	57	60	64	54	60	55	50	41	39	36	33	33	32	35	42	42	57	50	52	57	52
	1.47996	71	64	66	56	56	53	49	43	32	31	35	36	43	47	52	53	59	65	59	68	58	56	56	50	46	35	36	36	35	38	39	43	48	56	72	67	59
	1.47993	78	77	76	62	66	52	44	43	40	36	34	33	44	52	51	60	63	70	68	77	71	62	60	51	43	41	36	36	39	37	45	49	51	59	66	70	68
	1.4799	79	86	86	69	66	66	53	42	39	35	34	34	43	53	59	68	72	62	82	75	82	68	69	56	50	46	40	40	40	41	45	50	61	57	68	80	81
	1.47987	94	101	92	81	79	69	56	46	44	40	36	41	43	47	66	68	78	89	76	91	84	71	67	64	54	41	38	42	45	40	46	50	62	72	80	79	86
	1.47984	99	96	92	87	84	65	62	52	49	40	43	41	48	60	66	79	80	94	90	95	94	83	80	65	61	51	42	39	39	44	52	57	72	78	79	89	92
	1.47981	97	106	90	95	85	73	67	56	48	38	47	44	44	58	71	76	88	91	93	92	95	89	84	70	61	47	44	42	45	45	48	58	59	80	81	98	100
	1.47978	96	114	104	90	76	69	74	56	46	45	43	51	54	60	72	79	82	96	95	98	94	89	74	67	69	48	44	45	43	46	55	62	71	85	84	90	88
	1.47975	100	96	88	92	81	70	59	47	44	48	41	42	48	58	63	77	81	90	94	96	95	85	71	67	57	52	44	39	34	41	50	54	65	81	80	85	81
	1.47972	88	92	89	84	75	69	53	57	44	40	38	44	52	57	67	68	81	85	86	84	76	81	69	57	59	43	44	42	48	50	53	55	62	69	87	77	85
	1.47968	92	89	84	76	79	67	60	51	48	39	42	44	48	53	57	68	65	81	82	89	88	72	65	70	46	51	44	41	43	45	49	50	63	66	71	80	81
	1.47965	81	90	82	77	79	70	57	51	39	44	45	45	48	50	60	67	75	84	79	87	76	69	71	59	60	50	42	42	44	40	49	53	66	69	69	69	81
	1.47962	85	88	92	81	74	66	54	54	47	37	37	47	47	45	60	70	86	71	76	86	77	77	69	60	55	45	40	40	43	49	49	54	58	69	79	80	85
	1.47959	79	87	84	76	71	67	57	55	45	42	40	45	44	48	56	74	69	77	82	84	80	73	74	55	59	49	39	39	41	46	48	58	61	62	72	72	78
	1.47956	78	84	84	69	64	59	55	49	40	42	40	43	53	51	57	62	80	82	71	72	77	73	63	60	51	46	41	41	42	47	46	56	59	68	74	78	78
	1.47953	74	77	76	85	66	62	57	54	50	48	45	42	43	53	61	59	65	78	84	78	78	71	62	56	55	42	45	47	38	42	45	50	60	70	66	78	74
	1.4795	75	82	84	79	72	69	59	51	46	37	37	45	45	50	60	71	78	73	78	80	72	70	60	61	62	46	41	40	44	44	43	58	66	69	60	79	82
	1.47947	81	77	78	65	79	61	58	54	47	44	43	49	51	51	62	69	66	82	86	80	78	75	67	55	51	52	45	44	40	41	52	53	63	65	75	76	70
	1.47944	85	82	73	76	77	69	56	51	54	47	52	47	53	51	62	71	73	73	73	78	77	72	67	60	54	52	42	43	47	43	52	58	60	73	73	71	74
	1.4794	87	82	79	68	81	62	63	59	58	52	53	51	52	56	60	62	73	81	79	69	58	70	64	59	67	54	50	50	50	46	54	58	63	67	65	74	73
	1.47937	69	74	76	69	72	69	69	65	55	54	56	58	57	56	58	72	64	69	68	73	71	67	71	63	60	56	56	50	52	50	55	63	56	55	65	68	76
	1.47934	64	70	69	66	70	70	62	62	58	62	60	54	63	60	67	68	62	71	69	62	63	69	57	61	65	57	63	61	53	57	56	61	64	64	68	63	69
	1.47931	69	70	73	78	76	66	69	71	64	70	64	62	60	64	73	64	65	62	65	64	68	63	65	70	68	70	62	56	62	63	63	61	70	63	70	69	66
	1.47928	69	79	69	76	69	68	71	72	68	72	70	73	68	73	73	72	70	80	70	74	68	73	67	68	71	70	70	72	72	66	74	76	65	60	67	66	69
	1.47925	71	76	72	80	75	68	73	72	81	78	66	79	74	79	80	70	75	76	66	63	68	70	67	79	76	72	72	84	84	79	70	81	80	76	65	70	72
	1.47922	72	76	76	70	77	68	86	67	78	79	80	75	86	80	84	72	74	73	69	69	74	66	77	72	77	75	77	78	82	77	82	70	79	70	77	71	69
	1.47919	62	78	80	70	72	73	79	64	83	82	76	74	78	79	75	77	76	74	74	69	76	71	75	76	73	75	81	75	81	81	83	77	71	73	70	70	72
	1.47916	71	73	75	73	68	75	73	75	76	85	80	73	80	79	81	71	79	68	74	62	67	68	72	71	72	77	65	77	68	79	79	76	73	76	68	76	67
	1.47913	74	74	78	70	67	76	70	74	72	73	71	78	77	79	80	74	79	79	78	71	65	68	69	72	73	66	74	66	75	72	72	81	77	71	72	74	71
	1.4791	75	69	76	77	71	79	71	74	73	74	78	75	84	72	74	73	72	73	71	69	67	74	66	71	68	73	68	82	77	77	79	75	71	77	74	62	75
	1.47906	79	77	79	78	79	72	65	78	71	76	83	82	77	76	84	76	85	73	74	75	77	67	72	77	79	71	75	78	79	66	81	81	81	85	72	73	72
	1.47903	79	80	78	71	71	67	70	83	87	87	91	90	88	84	82	82	76	79	77	78	78	66	66	74	76	79	79	93	81	86	88	84	80	81	77	74	77
	1.479	83	80	84	77	77	80	76	75	72	95	91	88	91	87	88	89	75	81	81	83	74	81	71	81	84	81	78	82	90	81	86	87	87	85	78	81	81
	1.47897	80	77	77	80	77	73	81	91	84	87	94	89	89	89	96	90	83	93	83	83	81	75	77	76	77	81	83	86	83	86	91	82	86	79	77	79	73
	1.47894	78	80	81	79	81	83	87	95	87	95	100	91	96	99	96	89	84	82	84	81	83	79	77	74	86	85	85	89	88	90	87	82	83	79	76	71	82
	1.47891	84	81	73	82	80	78	82	97	96	94	96	94	92	92	90	92	85	84	85	76	79	78	78	81	84	88	88	95	90	99	88	86	93	94	90	82	76
	1.47888	77	93	87	82	90	92	81	98	98	97	102	92	99	98	96	88	82	88	89	87	80	79	84	85	90	83	94	107	111	98	93	94	89	86	85	79	78
	1.47885	78	85	82	84	88	92	89	91	92	88	101	102	104	106	96	93	91	87	81	74	74	75	81	93	79	88	96	100	99	95	97	84	87	87	78	78	82
	1.47882	90	81	82	79	80	96	85	96	89	91	88	98	90	87	96	87	87	89	80	77	72	76	80	77	85	78	87	93	88	89	90	89	89	78	81	79	78
	1.47879	82	80	81	75	76	79	77	88	88	92	89	98	84	81	86	85	77	71	77	73	74	68	78	76	82	86	85	85	89	87	92	86	78	86	75	72	76
	1.47876	79	76	77	74	78	67	74	87	84	83	84	86	85	89	92	81	79	82	78	75	73	72	70	71	71	79	80	87	84	86	90	80	80	77	84	72	72
	1.47872	85	79	89	79	73	76	72	82	78	81	85	91	84	81	84	85	89	71	85	66	75	74	72	77	75	80	86	82	91	91	88	89	87	80	76	81	75
	1.47869	83	83	74	83	70	75	69	79	86	78	90	93	87	85	83	85	90	87	86	75	76	74	77	83	84	77	90	88	80	80	88	80	92	83	85	80	83
	1.47866	80	88	80	79	84	75	77	78	88	85	83	89	93	91	91	93	83	86	84	86	74	76	77	81	78	80	86	81	90	86	91	84	90	87	79	75	74
	1.47863	83	84	84	79	76	83	74	83	84	88	87	96	92	97	95	97	85	84	79	83	82	77	68	76	70	80	79	85	78	87	91	86	80	86	84	83	78
	1.4786	85	81	75	76	72	77	83	79	90	91	78	86	94	104	89	91	86	86	84	90	78	81	85	77	67	82	79	76	95	84	89	91	86	90	84	81	84
	1.47857	92	68	80	76	73	80	83	77	91	83	93	101	98	102	86	95	84	80	84	78	79	72	75	73	80	76	82	85	94	85	95	92	89	87	79	76	80
	1.47854	85	74	73	80	73	76	83	90	92	97	100	102	93	94	98	95	82	82	87	73	74	80	76	77	81	86	90	84	100	100	95	93	96	90	83	85	73
	1.47851	93	80	87	77	76	87	90	88	92	91	102	97	105	105	102	93	94	78	82	72	79	79	76	76	77	89	95	91	101	103	105	97	95	103	89	87	87
	1.47848	93	89	77	87	77	87	98	98	98	103	110	108	106	102	104	98	92	93	94	85	76	80	83	76	96	95	104	106	102	106	122	98	98	88	91	88	82
	1.47845	95	89	89	86	84	91	85	93	110	122	120	112	125	101	110	106	103	93	81	82	85	92	87	84	102	107	104	119	115	115	114	117	100	91	103	91	84
	1.47842	88	93	92	91	88	90	100	101	110	106	122	119	111	115	110	99	99	99	90	88	76	90	88	91	98	98	101	112	120	118	118	98	105	90	97	91	78
	1.47838	87	81	87	87	87	93	92	108	110	114	111	117	123	111	113	100	98	95	88	85	87	85	87	90	99	106	107	112	105	113	121	107	103	108	91	88	86
	1.47835	86	86	89	82	85	93	103	92	111	108	119	117	114	106	108	93	91	88	81	78	84	81	91	93	99	98	102	111	118	101	112	99	101	90	92	85	92
	1.47832	87	91	92	88	88	98	83	101	103	103	112	110	109	107	100	101	91	97	85	86	88	88	87	96	93	100	103	109	109	105	106	103	103	88	92	85	82
	1.47829	98	88	91	93	93	87	94	99	97	101	104	103	114	105	99	101	106	94	91	88	83	89	88	98	99	100	101	104	107	106	108	94	98	90	102	89	91
	1.47826	91	93	87	92	89	100	92	95	95	101	96	102	105	99	101	101	88	100	86	92	92	88	89	84	91	96	103	98	95	97	104	99	97	106	92	98	91
	1.47823	102	89	100	97	91	85	95	91	96	100	101	100	107	94	106	98	102	105	98	95	94	90	97	90	86	100	91	98	96	98	97	98	102	94	95	92	86
	1.4782	102	102	95	95	87	85	86	85	90	90	84	88	90	91	91	105	98	95	90	95	92	85	93	93	86	84	93	89	92	86	93	97	92	93	99	91	85
	1.47817	110	101	103	105	92	87	92	81	84	81	89	91	94	100	97	98	92	97	105	99	100	89	89	90	94	86	81	81	86	86	94	95	92	99	88	94	93
	1.47814	105	102	102	104	93	95	100	96	93	81	97	84	88	90	99	97	104	104	108	113	101	105	94	90	92	90	81	85	81	93	90	90	94	91	102	98	94
	1.47811	113	109	106	108	110	102	106	101	100	96	99	104	97	111	111	104	111	108	113	108	110	110	104	100	91	96	99	91	97	103	96	94	105	104	112	106	105
	1.47808	131	124	125	121	118	110	108	111	110	100	111	98	106	108	114	116	126	123	130	124	132	117	116	116	105	108	98	101	100	104	103	112	118	112	111	120	114
	1.47804	130	133	135	130	122	130	122	113	111	110	112	107	110	120	119	116	117	123	133	118	126	122	121	114	112	107	118	113	113	106	113	115	106	122	118	114	112
	1.47801	137	137	128	132	123	124	119	110	107	112	117	120	117	123	121	127	124	118	114	109	131	129	119	113	104	101	98	115	111	111	112	113	121	123	134	122	125
	1.47798	140	133	144	144	152	129	127	119	116	111	116	124	117	130	121	128	136	130	137	130	129	136	132	126	121	108	112	119	108	107	113	124	126	130	126	127	133
	1.47795	154	149	145	141	134	133	132	125	123	122	118	115	115	129	127	122	126	130	139	134	123	121	119	128	110	122	113	112	110	118	125	121	122	117	131	145	140
	1.47792	141	145	168	145	136	141	130	124	138	129	124	126	135	129	132	144	136	155	142	147	141	133	140	135	126	117	116	120	119	135	117	134	130	144	141	143	140
	1.47789	153	155	149	154	142	149	130	135	137	125	118	133	138	138	142	152	154	152	158	148	152	140	124	135	130	112	130	130	123	117	133	144	146	143	139	148	153
	1.47786	151	156	147	136	136	131	128	123	115	116	121	128	128	137	138	154	157	162	157	156	148	148	131	121	126	118	123	120	126	137	139	145	134	148	150	158	136
	1.47783	144	148	147	143	137	123	121	117	115	121	112	123	117	125	141	142	151	145	154	149	134	137	118	113	117	113	116	110	121	115	130	140	133	135	141	144	145
	1.4778	150	142	134	130	126	120	100	113	100	107	111	116	107	133	141	138	147	136	143	144	134	128	117	107	115	102	98	98	108	110	113	128	134	130	134	152	145
	1.47777	148	137	142	130	123	115	107	113	97	101	103	118	119	124	132	141	136	135	138	136	125	114	117	105	108	106	106	99	105	112	116	127	132	133	132	141	126
	1.47774	151	140	143	136	127	116	113	107	103	104	111	111	122	124	133	130	141	133	136	144	143	130	122	117	102	100	105	106	105	124	113	123	139	130	132	125	148
	1.47771	164	161	150	142	139	110	128	118	112	110	112	118	119	142	134	145	152	146	156	142	140	130	126	107	102	108	106	97	109	108	122	125	141	129	141	142	146
	1.47767	160	163	164	146	150	122	122	126	122	108	122	125	134	129	128	155	149	158	147	144	146	132	126	118	117	117	107	115	118	124	127	129	147	150	145	142	148
	1.47764	163	169	159	155	138	132	127	118	119	112	110	130	122	143	138	162	165	163	150	161	157	138	130	130	116	115	114	113	119	124	132	135	141	146	158	160	150
	1.47761	167	157	150	160	140	133	132	126	124	126	125	125	141	135	140	154	152	161	153	149	146	140	136	126	123	108	118	108	124	127	128	139	151	148	146	167	151
	1.47758	174	168	172	155	148	137	126	134	120	114	123	128	127	143	142	149	164	163	162	153	146	138	140	129	122	113	114	120	119	127	131	135	146	159	148	152	151
	1.47755	177	178	167	162	147	143	130	136	124	126	129	132	136	145	133	154	172	173	170	169	168	145	143	132	130	124	132	119	121	129	130	152	156	161	158	157	170
	1.47752	197	201	182	164	160	153	151	141	127	145	141	136	158	155	170	166	173	180	186	193	178	158	157	143	141	127	126	121	126	128	146	143	159	166	165	186	182
	1.47749	191	195	198	182	166	171	159	134	142	124	136	145	149	149	146	173	184	179	193	186	184	166	168	149	146	138	120	122	128	138	145	152	168	162	177	177	179
	1.47746	187	207	193	181	176	165	144	146	121	127	125	136	148	151	181	167	170	181	189	196	188	162	167	155	139	129	136	114	130	138	137	147	162	163	179	186	194
	1.47743	194	201	202	186	173	177	158	131	126	125	124	121	129	147	164	175	186	199	187	201	188	194	170	148	131	132	127	123	120	121	128	156	166	175	183	184	195
	1.4774	219	222	210	199	174	171	144	118	122	115	123	117	139	155	169	175	177	215	204	191	184	191	174	152	139	135	121	112	118	126	132	155	151	181	196	194	191
	1.47737	234	230	236	216	182	174	148	131	118	116	115	132	137	159	174	197	210	214	224	226	213	192	189	157	150	124	106	111	123	124	140	147	167	174	200	209	219
	1.47733	253	268	260	227	211	184	162	152	115	111	108	127	133	168	175	216	220	236	251	252	238	213	204	180	154	135	113	105	110	122	149	161	187	187	228	227	207
	1.4773	292	270	278	241	220	204	169	149	125	114	109	118	148	156	200	228	266	263	286	273	260	233	207	186	160	127	117	108	109	127	139	175	195	227	252	256	270
	1.47727	302	312	317	281	251	213	172	166	133	115	119	129	154	178	194	244	264	289	311	312	282	265	238	201	174	150	125	107	108	137	159	164	208	247	271	281	286
	1.47724	343	344	321	318	267	230	206	153	134	118	121	141	147	180	230	255	298	329	325	337	332	300	255	219	181	158	117	113	119	137	154	183	225	266	295	303	318
	1.47721	368	391	393	329	298	255	226	174	148	127	126	137	154	202	227	281	317	333	344	360	338	304	262	215	189	160	121	120	119	141	168	210	245	280	321	332	360
	1.47718	436	424	444	391	344	284	245	184	157	137	138	155	181	240	273	307	352	387	402	380	393	352	301	260	198	175	140	124	133	146	187	240	274	315	359	339	396
	1.47715	486	518	484	453	394	325	298	231	173	149	152	167	213	250	311	341	392	439	474	457	445	418	364	302	255	182	165	149	144	172	197	266	325	351	421	455	461
	1.47712	586	576	576	514	471	413	342	270	218	186	175	202	243	301	353	437	466	521	558	551	532	466	427	347	286	228	195	170	170	194	248	302	379	436	483	529	545
	1.47709	681	703	670	627	558	449	383	307	226	210	201	221	279	344	413	477	564	626	642	639	623	556	493	400	335	257	224	183	202	216	267	350	420	502	583	625	622
	1.47706	722	742	717	672	596	505	402	315	241	215	217	230	291	368	444	541	619	667	710	701	673	584	559	453	366	291	235	205	206	244	286	361	467	534	633	635	675
	1.47703	776	836	762	704	616	519	447	352	262	224	219	234	308	383	472	557	666	704	758	744	752	665	568	469	393	304	245	216	206	259	306	381	495	563	656	696	754
	1.47699	844	853	849	722	674	552	429	336	258	218	211	260	301	421	521	606	691	784	829	838	779	719	610	502	425	318	244	199	229	253	316	421	540	632	748	766	796
	1.47696	956	981	923	830	754	601	495	369	275	222	216	259	342	440	539	679	822	880	901	948	892	810	684	578	436	346	257	220	222	267	343	446	567	681	816	830	898
	1.47693	1094	1107	1077	967	842	654	531	408	290	212	215	267	366	476	642	748	917	1006	1057	1054	990	885	796	615	483	360	262	223	209	266	351	476	609	768	907	975	994
	1.4769	1189	1268	1191	1077	965	745	597	434	296	218	202	272	391	526	662	855	1022	1096	1161	1178	1144	1015	853	698	540	375	276	215	204	274	384	529	727	826	995	1055	1163
	1.47687	1331	1359	1297	1185	1041	811	627	449	294	212	212	267	411	556	749	913	1073	1274	1291	1324	1211	1112	931	735	559	369	255	201	207	279	402	584	782	940	1103	1222	1237
	1.47684	1440	1474	1379	1240	1106	832	649	467	306	211	194	251	399	598	766	952	1156	1324	1363	1360	1284	1106	947	756	567	384	256	200	208	294	422	632	816	983	1176	1270	1352
	1.47681	1490	1537	1481	1308	1139	867	667	458	296	209	198	266	428	577	799	1053	1184	1382	1419	1397	1330	1195	999	777	569	385	245	196	201	304	450	632	850	1076	1246	1328	1364
	1.47678	1600	1604	1613	1376	1209	906	703	491	311	225	221	288	455	650	852	1098	1287	1380	1460	1508	1357	1246	1055	814	598	401	263	190	222	322	455	663	897	1132	1294	1421	1519
	1.47675	1672	1700	1578	1444	1263	960	772	512	357	266	245	320	457	678	908	1140	1326	1517	1532	1596	1477	1281	1109	863	643	440	276	218	235	347	509	729	957	1166	1377	1468	1518
	1.47672	1631	1671	1583	1422	1258	987	749	520	357	289	268	354	477	692	938	1127	1317	1477	1551	1571	1498	1300	1115	862	668	455	335	248	273	368	512	730	944	1152	1308	1481	1510
	1.47669	1515	1551	1415	1315	1154	916	706	556	398	297	303	354	497	680	862	1033	1243	1363	1430	1436	1372	1224	1029	823	614	465	329	276	301	386	518	679	889	1076	1250	1348	1416
	1.47666	1230	1266	1203	1088	954	791	653	509	382	334	316	382	463	598	728	897	1040	1097	1176	1168	1134	1010	907	700	557	425	359	291	306	378	483	618	770	906	1072	1118	1154
	1.47662	966	974	954	865	753	663	542	446	366	336	323	384	440	535	626	759	842	905	936	943	901	819	707	618	509	409	327	317	319	378	430	519	642	734	838	891	911
	1.47659	814	790	762	722	657	566	492	427	381	355	356	365	431	482	569	646	686	751	791	768	749	702	616	530	463	403	358	336	343	374	415	503	576	643	711	738	726
	1.47656	703	672	687	632	563	517	460	405	395	369	380	388	425	496	528	584	623	676	680	688	638	589	553	477	429	398	373	371	361	394	434	493	537	555	629	629	622
	1.47653	623	601	584	549	506	465	430	414	393	386	392	404	442	470	532	533	562	580	582	592	566	507	492	458	396	383	364	374	387	412	447	460	494	546	528	558	577
	1.4765	567	516	505	493	445	418	409	377	379	377	395	398	424	448	474	470	524	522	516	509	473	454	430	419	399	374	359	382	360	406	418	437	476	498	520	503	516
	1.47647	451	468	432	414	376	377	375	348	338	333	349	365	394	420	421	432	433	449	450	431	422	395	380	357	359	345	323	321	351	386	396	402	427	422	430	426	433
	1.47644	404	393	395	370	346	325	311	301	308	324	336	341	362	385	379	392	382	397	385	404	352	347	330	300	317	308	303	315	324	329	357	359	384	367	361	375	378
	1.47641	354	357	340	309	320	308	296	287	302	285	329	328	347	337	346	375	347	341	330	332	310	310	314	280	293	297	286	307	310	330	315	347	332	339	353	340	314
	1.47638	333	331	309	303	290	290	292	289	301	299	328	318	328	337	348	322	333	331	310	292	290	287	288	273	283	278	301	288	319	319	324	320	331	325	324	306	313
	1.47635	348	315	320	294	295	279	308	307	317	325	324	343	359	366	348	351	324	330	316	311	288	272	274	280	288	292	302	323	319	341	336	346	336	344	325	313	292
	1.47632	327	325	299	298	301	310	311	325	349	366	352	365	380	378	381	358	339	340	306	291	282	280	283	289	301	320	324	356	361	363	374	370	343	343	337	301	314
	1.47629	323	321	305	301	303	317	334	358	385	417	418	439	426	406	410	382	338	323	291	286	276	288	297	303	314	339	381	378	390	410	411	390	370	367	340	318	308
	1.47626	336	295	295	275	284	329	338	399	430	474	474	466	453	460	431	385	347	327	296	273	270	273	291	320	330	381	417	444	452	450	463	429	396	369	326	300	288
	1.47623	321	295	271	285	305	348	376	422	470	517	556	550	516	486	470	402	364	338	295	269	267	265	272	333	362	407	458	490	509	514	487	473	442	378	331	315	267
	1.47619	328	278	283	294	305	361	427	464	536	562	614	600	579	550	507	449	375	326	277	266	265	277	316	359	406	462	521	539	574	541	528	497	447	396	349	290	273
	1.47616	306	285	267	290	342	405	462	505	600	637	672	646	639	565	538	468	384	345	273	259	268	280	323	386	435	521	579	600	638	613	617	555	472	425	356	314	272
	1.47613	296	273	277	296	309	370	468	534	592	656	681	658	632	572	538	457	400	334	285	254	261	284	320	420	458	527	624	638	658	641	602	580	501	412	343	294	277
	1.4761	289	258	253	278	312	386	443	523	578	623	634	631	598	570	526	446	360	318	268	256	253	274	324	377	477	510	587	591	620	619	592	548	443	397	343	280	257
	1.47607	265	238	241	265	291	339	387	455	502	539	580	559	563	522	449	399	343	291	251	246	240	266	313	346	383	468	495	559	557	555	518	502	416	370	291	281	237
	1.47604	253	234	210	233	254	301	355	404	454	486	482	486	486	443	407	353	313	257	248	207	221	246	274	313	365	409	429	462	485	473	454	425	368	322	281	249	219
	1.47601	244	222	214	224	243	282	326	366	405	408	428	437	415	395	352	349	282	244	228	210	215	217	241	280	323	337	393	436	433	410	416	357	343	291	268	227	219
	1.47598	233	224	215	213	234	250	294	326	364	381	409	416	393	375	351	313	283	255	219	212	195	213	226	259	302	316	351	375	395	387	384	352	321	285	270	234	219
	1.47595	236	214	206	200	230	237	275	308	338	333	355	349	346	361	334	312	250	237	223	210	204	208	213	239	262	294	316	349	368	349	340	323	302	283	242	233	221
	1.47592	222	221	206	202	214	217	260	274	291	341	347	341	334	344	306	307	261	244	229	207	202	214	212	244	259	284	299	324	348	348	335	301	290	294	250	229	212
	1.47589	243	214	182	197	207	221	237	263	268	303	319	350	310	325	308	284	247	243	225	197	185	206	205	217	252	254	272	310	319	319	304	302	295	271	245	232	206
	1.47585	230	222	190	195	185	205	234	261	271	307	303	322	325	319	304	272	263	232	232	199	188	179	189	217	218	261	273	294	301	313	297	293	285	241	229	224	215
	1.47583	221	194	191	190	202	208	232	254	281	300	319	332	307	313	317	283	259	236	201	191	177	189	185	207	218	260	253	298	312	318	322	291	294	276	247	216	196
	1.47579	234	212	204	189	210	214	241	265	297	332	324	353	350	340	318	292	253	230	223	197	189	196	205	200	247	271	284	321	337	336	340	315	297	279	256	229	192
	1.47576	229	214	211	199	216	246	274	294	351	359	377	397	388	381	333	315	289	284	217	206	210	207	208	236	262	295	322	340	366	372	362	332	328	281	269	239	219
	1.47573	241	239	205	215	224	242	277	322	354	396	417	397	418	401	377	327	297	263	226	213	218	201	218	255	289	310	353	359	386	386	391	350	335	309	269	259	224
	1.4757	256	228	224	217	248	279	301	337	384	419	434	419	414	392	380	342	308	289	250	233	222	221	240	280	288	345	341	376	416	416	404	380	347	300	265	249	240
	1.47567	250	213	216	215	237	277	274	333	360	396	422	431	424	387	371	328	289	288	233	225	220	211	226	255	292	321	365	400	403	404	413	388	346	339	276	254	227
	1.47564	256	243	223	220	246	270	301	314	376	377	412	410	393	379	370	345	308	277	251	228	222	234	248	269	304	319	372	373	399	400	394	389	350	312	282	258	235
	1.47561	256	246	231	239	244	267	286	323	374	396	413	426	408	398	372	357	325	275	258	238	229	234	245	266	303	343	344	396	394	407	386	362	336	309	293	272	232
	1.47558	284	266	244	239	261	272	295	344	348	388	402	411	402	396	383	366	321	291	264	250	235	225	253	277	302	315	349	363	391	397	398	370	359	324	292	276	245
	1.47555	296	286	273	247	265	265	309	319	345	353	370	396	388	375	371	373	342	290	285	263	254	264	272	277	295	313	356	374	392	388	386	367	363	317	306	283	275
	1.47552	310	299	280	258	266	272	284	310	323	353	364	373	380	370	370	337	333	326	300	274	253	271	284	276	294	309	315	355	368	361	369	344	343	338	302	292	280
	1.47549	306	300	297	273	268	266	270	300	314	321	323	335	355	351	352	337	323	300	294	277	278	260	271	260	260	288	305	314	332	335	359	327	336	350	305	302	278
	1.47546	314	324	297	268	272	273	268	291	292	299	299	314	326	334	334	343	327	324	311	291	271	263	263	257	264	268	268	277	301	318	317	315	313	317	309	289	301
	1.47542	336	330	298	292	265	272	263	257	281	286	296	325	325	338	343	342	340	328	308	328	290	267	289	262	245	276	272	270	296	305	340	323	327	340	329	312	307
	1.47539	377	361	330	308	294	295	287	274	284	286	307	328	334	342	359	371	371	361	328	344	324	306	295	260	279	275	266	282	302	310	322	336	330	356	341	342	319
	1.47536	377	377	368	347	331	314	313	300	302	319	321	341	347	363	392	373	377	379	360	353	337	322	305	287	285	289	276	311	300	341	350	350	376	362	345	354	359
	1.47533	413	390	374	362	340	321	309	300	302	320	311	347	357	357	389	412	386	402	401	375	358	330	316	317	304	296	303	316	325	321	360	360	381	376	387	377	389
	1.4753	405	403	376	338	341	317	322	302	291	301	302	339	345	348	363	372	393	388	367	385	368	338	335	324	297	305	299	303	311	329	329	352	355	363	373	389	372
	1.47527	402	385	360	350	367	324	300	307	281	283	286	286	306	317	333	359	374	390	370	377	358	331	332	310	298	269	283	273	275	300	329	315	322	348	349	354	367
	1.47524	401	397	418	385	375	334	324	289	264	281	271	280	280	332	346	365	376	386	402	392	381	359	332	307	304	259	273	273	252	257	294	312	338	338	363	377	393
	1.47521	445	448	449	430	361	345	318	309	275	266	259	280	292	316	324	372	414	431	426	434	430	393	374	338	306	274	263	250	237	257	287	306	329	368	386	387	400
	1.47518	519	506	498	466	444	381	367	334	275	230	256	252	270	322	347	380	414	460	482	495	464	433	377	364	329	293	267	229	247	255	269	296	357	380	426	454	458
	1.47515	560	566	552	526	486	410	369	326	262	231	227	242	250	282	341	385	443	501	510	512	493	484	423	392	334	280	252	197	232	239	271	313	365	416	460	496	520
	1.47512	595	608	594	550	511	416	365	305	231	215	197	215	261	293	365	402	482	531	552	547	531	484	458	378	314	262	226	187	193	213	248	308	370	439	503	524	546
	1.47509	624	649	622	568	527	438	366	287	234	191	169	190	221	289	350	444	497	533	574	578	550	514	460	383	307	235	204	182	168	194	231	284	380	445	501	554	555
	1.47506	648	661	662	613	549	457	372	282	211	167	148	170	230	282	373	421	504	581	614	597	605	550	489	389	323	237	190	148	141	179	214	296	381	465	551	581	600
	1.47503	705	731	701	674	559	474	400	290	206	159	149	158	223	304	386	481	550	632	671	677	661	603	538	421	342	253	163	149	135	168	217	297	389	500	569	640	668
	1.47499	827	823	801	737	684	543	436	314	214	153	152	172	237	321	394	522	627	695	740	753	701	677	598	483	350	271	189	133	136	161	242	313	438	546	649	711	741
	1.47496	902	925	938	841	725	628	484	353	237	164	146	170	219	340	460	594	699	822	848	921	872	774	691	540	405	272	188	138	135	170	235	343	464	567	725	808	860
	1.47493	1013	1042	1026	925	820	656	534	383	253	166	135	161	252	359	494	656	764	870	969	961	954	834	748	620	447	333	213	151	128	161	254	349	494	636	789	888	922
	1.4749	1073	1116	1092	1032	907	722	584	408	260	166	142	158	233	358	517	660	801	960	1035	1084	1024	932	808	643	501	344	232	140	137	177	254	367	518	702	858	936	1000
	1.47487	1096	1152	1136	1064	933	774	625	439	281	183	144	159	239	369	502	714	837	991	1072	1087	1054	964	874	682	524	360	222	159	136	169	250	386	510	702	840	970	1028
	1.47484	1143	1199	1169	1107	994	808	677	462	292	192	151	173	252	365	527	670	837	998	1059	1112	1099	984	889	708	559	362	242	165	144	185	267	388	555	760	900	963	1105
	1.47481	1225	1254	1308	1173	1039	852	672	505	314	208	162	184	267	385	552	733	879	1092	1138	1181	1114	1054	934	764	575	405	249	167	156	181	278	418	618	788	976	1064	1139
	1.47478	1278	1340	1352	1219	1097	893	713	499	337	214	177	210	281	427	596	772	965	1146	1212	1228	1211	1116	975	773	577	416	262	168	162	214	317	450	655	852	1023	1117	1204
	1.47475	1356	1398	1332	1174	1077	874	694	497	309	205	182	212	291	442	602	803	988	1160	1203	1274	1237	1096	929	762	598	392	262	175	157	201	323	469	683	858	1040	1178	1233
	1.47472	1253	1263	1278	1114	1009	815	640	450	296	197	167	204	307	445	610	821	962	1128	1161	1210	1156	1051	896	697	523	369	240	159	161	216	333	460	653	842	1020	1064	1201
	1.47469	1119	1154	1149	993	906	723	549	393	259	178	143	184	285	414	561	729	877	1033	1084	1071	1038	916	797	618	469	311	193	133	135	191	299	445	607	807	914	1041	1074
	1.47466	990	962	958	855	749	624	478	339	217	144	144	166	251	372	498	644	792	867	897	951	903	792	691	541	399	268	172	127	132	173	269	368	525	681	813	863	912
	1.47463	817	827	796	743	631	508	388	281	177	134	111	151	223	322	435	557	637	720	776	804	737	653	565	448	340	218	147	119	115	160	232	327	453	560	688	734	749
	1.4746	671	711	650	608	530	429	315	215	148	96	100	132	187	274	367	469	523	604	640	644	632	540	458	356	286	195	131	103	105	139	201	276	390	486	559	615	632
	1.47456	577	595	574	501	436	343	275	181	128	99	87	115	164	238	299	389	436	504	527	524	529	462	378	301	233	162	113	89	86	112	179	243	317	423	464	517	519
	1.47454	466	480	435	409	346	295	237	166	106	88	74	96	136	189	258	305	374	412	434	437	420	372	336	265	211	144	105	72	79	104	145	204	261	333	379	413	408
	1.4745	381	375	368	330	312	249	194	141	104	74	69	88	123	165	198	243	285	347	358	352	360	305	262	210	159	112	93	69	65	90	113	155	224	270	304	330	342
	1.47447	304	302	296	279	234	194	164	119	93	72	65	78	98	130	171	194	228	258	284	286	282	249	214	180	145	108	76	68	65	75	99	132	181	221	252	265	276
	1.47444	246	260	250	236	201	179	140	101	86	76	59	67	96	102	137	188	209	235	250	250	246	214	192	152	129	95	67	60	66	68	104	125	149	181	219	232	253
	1.47441	235	249	222	221	189	164	141	103	93	66	66	71	83	116	150	160	203	201	228	218	222	188	179	141	122	91	70	65	60	73	93	107	138	165	190	204	226
	1.47438	209	234	220	200	181	153	130	104	85	67	66	66	86	107	142	159	192	196	216	214	216	193	166	143	119	95	73	66	64	69	91	104	126	167	171	192	201
	1.47435	180	186	217	183	159	152	117	97	77	70	68	77	91	106	116	144	173	176	186	182	189	158	160	143	112	96	75	65	62	72	86	101	124	140	174	176	190
	1.47432	184	180	181	168	158	135	112	98	79	72	66	65	83	99	111	131	148	161	166	180	180	145	144	122	108	88	72	65	66	72	86	94	107	139	158	155	173
	1.47429	161	167	172	152	125	116	109	89	76	73	65	71	81	100	112	114	125	145	152	157	157	138	127	113	93	86	68	63	66	68	83	97	110	126	139	150	148
	1.47426	150	152	137	139	124	109	98	80	68	58	61	66	75	84	99	105	132	136	137	143	124	133	109	97	87	75	65	66	66	70	80	95	113	110	129	132	141
	1.47423	139	140	141	121	119	99	89	78	60	63	59	67	76	86	102	107	118	125	134	130	132	115	108	89	78	73	63	60	63	71	72	95	99	110	116	129	134
	1.4742	140	135	136	130	116	102	88	77	64	60	61	65	71	82	97	111	116	131	127	120	131	115	99	91	79	69	60	56	59	68	80	82	95	108	117	120	128
	1.47417	132	129	129	124	103	86	82	70	59	51	62	64	72	76	92	105	105	124	120	109	127	98	98	79	74	62	60	60	60	65	63	81	97	103	116	122	121
	1.47414	131	126	118	113	102	80	79	69	61	57	58	64	66	74	83	96	101	109	120	108	104	96	89	84	76	66	60	57	45	59	61	78	87	104	96	111	106
	1.47411	113	101	108	97	92	79	74	64	52	47	54	56	61	75	80	94	108	104	110	91	102	96	89	79	64	59	53	52	50	51	64	71	79	94	98	101	101
	1.47407	104	95	107	99	84	83	57	57	47	44	50	53	55	62	71	80	93	87	100	109	90	95	89	73	62	51	52	42	48	52	68	66	79	83	92	95	99
	1.47404	107	105	103	90	84	74	70	56	57	56	48	50	56	63	76	87	88	91	96	99	100	87	86	67	59	49	47	50	42	52	65	66	80	82	89	94	106
	1.47401	97	99	100	92	87	72	67	60	52	53	44	54	58	71	76	76	90	97	88	91	89	95	82	71	57	53	55	47	46	50	59	68	82	84	93	95	97
	1.47398	94	107	98	96	88	69	71	56	59	46	45	57	51	63	73	79	86	108	94	92	96	88	83	63	61	55	46	43	52	48	59	63	73	84	92	90	92
	1.47395	90	97	100	85	83	65	69	67	56	43	50	52	59	58	73	80	90	93	96	93	93	83	73	70	60	55	55	45	53	48	55	67	77	74	80	89	95
	1.47392	89	94	96	84	79	66	66	59	57	41	46	57	55	63	69	75	78	85	89	89	80	74	70	66	60	57	52	47	45	60	56	55	77	74	77	85	84
	1.47389	81	78	86	81	73	58	61	49	53	52	46	51	49	63	68	70	76	84	97	75	77	77	66	53	56	51	50	48	46	49	52	66	57	80	75	77	79
	1.47386	94	83	80	79	72	59	63	57	50	47	57	52	58	65	73	76	82	75	78	82	76	72	72	60	58	54	46	46	55	56	54	69	65	74	71	82	82
	1.47383	89	87	86	85	79	68	62	55	58	51	52	50	66	63	70	79	83	81	89	76	75	79	69	71	57	62	58	45	55	56	66	67	75	66	78	80	82
	1.4738	86	90	81	75	76	72	69	56	62	55	52	56	68	64	69	74	80	80	88	94	85	79	73	72	58	51	58	53	55	58	71	67	64	69	75	82	81
	1.47377	83	86	89	81	74	56	63	63	58	57	50	62	58	71	71	78	80	85	80	79	78	75	61	58	66	56	51	52	57	55	61	56	76	75	75	76	83
	1.47374	86	83	80	80	65	69	57	53	51	53	48	53	54	58	77	67	73	82	76	70	76	73	60	61	60	56	54	54	48	59	61	62	68	74	75	79	76
	1.47371	83	78	85	77	62	61	59	52	50	51	48	48	57	58	64	70	75	72	77	74	73	66	62	61	53	56	49	48	48	48	52	54	66	72	69	74	81
	1.47368	76	76	70	70	71	62	55	52	40	45	47	52	51	60	62	69	76	73	68	71	71	65	61	64	52	52	47	46	50	53	53	56	65	57	73	71	75
	1.47364	74	77	65	74	66	58	53	53	41	47	42	51	47	60	63	66	71	69	73	68	72	64	61	58	56	48	48	42	46	48	49	57	56	67	68	67	68
	1.47362	81	78	71	79	58	62	56	58	40	48	47	44	56	56	61	66	66	67	73	71	64	67	59	57	59	49	45	40	44	52	52	57	58	66	69	68	74
	1.47358	72	74	75	72	64	56	49	46	48	40	42	44	51	50	56	60	70	72	74	73	67	64	64	54	45	46	42	41	47	42	49	48	54	62	64	71	71
	1.47355	72	75	77	64	61	58	52	42	45	42	45	43	51	56	60	67	66	74	75	66	68	62	60	54	45	48	44	44	40	44	50	57	60	62	60	65	64
	1.47352	73	68	71	70	64	52	58	43	37	44	40	43	46	59	58	58	63	69	73	70	64	65	56	49	49	50	45	40	47	48	47	50	59	60	66	66	67
	1.47349	70	71	73	68	65	60	51	55	47	47	51	45	48	50	54	64	65	63	61	76	74	59	56	59	43	45	41	42	43	52	49	50	46	63	59	65	68
	1.47346	74	77	74	73	58	58	58	50	40	50	44	45	48	55	61	69	64	70	68	71	66	61	58	52	54	46	46	37	45	49	54	57	50	57	64	62	63
	1.47343	66	71	68	69	59	58	57	49	49	53	43	54	55	53	58	63	68	66	70	70	67	65	57	61	56	55	52	46	34	45	45	47	60	63	64	69	68
	1.4734	71	71	71	65	66	56	57	45	51	44	54	48	48	56	62	66	61	72	72	69	69	62	57	54	55	44	52	47	51	52	54	58	64	65	62	70	62
	1.47337	76	65	72	58	64	62	57	55	47	47	49	47	49	54	62	67	63	70	64	69	62	66	60	56	47	48	48	48	43	55	55	57	61	67	63	73	78
	1.47334	67	62	69	66	57	55	55	53	50	47	49	54	48	59	62	62	67	60	68	57	73	63	51	49	51	48	47	49	42	42	60	62	52	54	65	72	71
	1.47331	67	70	59	58	56	62	47	51	45	42	47	47	51	56	59	63	64	73	70	71	57	60	55	55	51	52	50	45	47	46	54	51	52	58	61	62	66
	1.47328	72	65	62	57	63	51	59	49	46	51	47	51	55	54	55	55	58	66	71	68	60	56	53	60	50	44	51	49	52	53	62	56	60	58	66	63	63
	1.47325	69	66	73	62	62	52	52	53	52	47	48	50	58	51	57	62	65	67	65	61	65	68	58	47	50	48	51	47	52	49	52	59	56	60	65	63	66
	1.47322	68	73	56	58	57	57	44	51	49	42	48	47	56	56	61	62	64	65	67	68	70	54	54	58	46	47	43	48	52	49	55	62	57	60	64	59	67
	1.47319	69	69	60	61	56	55	55	47	42	45	46	47	52	59	58	59	63	66	60	63	64	53	56	59	49	44	46	48	46	51	54	52	58	58	67	53	63
	1.47316	68	61	65	66	64	44	49	50	45	38	45	47	46	46	53	59	57	73	67	66	58	53	47	47	48	40	47	43	48	45	49	57	58	62	51	62	60
	1.47312	63	58	58	59	51	50	42	41	43	44	42	45	43	53	49	57	56	57	62	60	61	62	51	49	45	38	44	40	42	44	44	47	52	48	56	61	60
	1.4731	63	56	54	58	55	55	44	47	39	38	49	42	42	49	52	44	56	59	61	56	56	48	58	49	43	45	40	36	37	48	48	50	49	54	54	61	58
	1.47306	61	59	64	56	52	52	43	43	39	39	36	40	45	49	54	52	59	64	57	62	60	49	59	46	47	46	47	37	44	42	45	50	46	48	61	62	69
	1.47303	69	62	61	60	62	55	49	44	41	44	42	48	50	58	56	56	53	64	56	64	62	63	53	50	48	46	47	44	48	45	52	49	55	50	60	64	61
	1.473	64	68	65	59	60	55	47	51	45	46	45	43	48	53	53	61	59	68	65	63	58	60	55	49	46	49	42	42	44	43	52	44	57	62	56	60	60
	1.47297	61	61	64	58	60	55	49	52	37	52	52	47	53	52	59	62	58	62	60	60	55	56	59	49	49	45	49	49	42	44	48	54	56	59	65	56	64
	1.47294	61	65	53	55	60	52	50	49	45	48	51	50	48	62	59	67	56	53	63	62	60	60	56	52	47	52	49	38	44	51	55	56	53	52	58	60	63
	1.47291	69	48	62	57	58	42	54	45	48	43	44	46	45	56	59	59	59	59	64	61	56	56	52	46	44	47	44	42	43	42	53	52	57	62	66	52	62
	1.47288	60	63	60	62	56	50	52	53	49	45	48	56	50	47	51	56	54	56	58	58	49	51	54	47	50	44	47	45	47	49	50	51	51	58	57	53	57
	1.47285	66	64	55	61	56	59	48	44	47	44	51	54	62	53	60	64	61	62	57	63	61	61	53	51	51	49	49	46	47	47	50	51	57	52	54	60	62
	1.47282	58	63	62	53	61	53	50	44	45	47	48	51	53	58	51	52	61	65	61	68	56	53	52	53	49	43	49	50	49	50	56	53	59	66	57	62	63
	1.47279	51	63	60	56	52	52	54	47	44	50	47	47	57	58	55	63	63	62	61	60	57	59	51	55	47	46	45	40	50	52	52	54	55	61	61	62	63
	1.47276	61	58	61	57	52	49	49	44	47	46	48	47	46	45	57	52	58	62	60	57	60	52	50	45	45	44	44	54	47	49	48	53	56	51	60	51	61
	1.47273	55	53	51	57	53	46	47	39	45	41	40	48	47	51	55	49	55	53	58	59	51	57	52	44	43	40	47	42	45	46	48	48	51	52	53	54	61
	1.4727	57	55	56	51	46	50	50	42	39	38	43	48	47	45	56	57	54	56	57	59	55	52	49	53	44	44	44	40	44	43	48	46	49	46	62	55	53
	1.47267	65	58	62	55	49	51	45	48	37	39	38	40	49	50	53	52	54	60	55	58	59	51	51	43	45	39	35	41	41	42	47	53	59	52	54	60	52
	1.47264	58	60	55	57	50	50	47	41	39	43	39	41	46	48	51	51	57	59	58	47	58	50	43	45	43	39	39	43	40	47	47	49	50	52	58	60	56
	1.47261	60	57	60	62	46	49	50	40	42	45	44	45	49	51	51	54	50	60	62	58	57	49	48	47	41	44	37	44	46	39	41	54	47	58	55	50	61
	1.47257	64	53	59	55	55	46	44	41	42	42	37	42	47	48	49	53	59	57	49	52	62	49	53	48	40	41	40	34	45	46	44	44	57	59	64	57	58
	1.47254	62	51	61	53	48	45	45	44	45	43	39	44	49	47	51	52	51	56	58	53	54	48	52	45	45	40	35	39	46	43	45	49	42	55	48	53	54
	1.47251	66	62	58	54	50	54	48	41	41	38	46	46	51	46	56	47	46	62	64	53	51	48	45	50	40	44	44	38	46	44	49	47	51	58	57	51	54
	1.47248	60	56	57	55	56	55	44	52	46	48	46	45	50	51	50	49	56	58	55	56	49	54	45	46	48	50	44	41	41	48	49	52	55	57	58	51	64
	1.47245	60	56	58	58	55	56	50	49	45	47	45	51	48	54	62	56	57	56	60	56	53	47	53	46	49	44	52	37	48	52	48	53	58	53	64	56	60
	1.47242	58	61	59	60	53	57	55	47	45	40	42	49	52	54	49	52	60	57	62	60	58	51	49	51	47	48	46	50	49	56	55	51	58	50	56	60	52
	1.47239	64	62	55	51	57	57	47	45	46	51	51	46	50	54	56	53	56	59	61	58	52	49	51	48	48	52	44	41	50	50	49	55	51	54	61	58	58
	1.47236	53	55	58	58	52	54	52	46	46	47	52	47	52	49	57	56	58	56	55	54	55	49	51	46	40	42	45	47	47	49	48	50	52	48	60	50	52
	1.47233	55	59	55	55	52	44	46	43	48	42	51	46	44	52	49	53	53	61	46	56	54	52	48	51	47	45	45	50	46	47	48	47	51	56	49	58	53
	1.4723	64	56	51	51	48	52	42	44	43	46	45	46	40	46	54	53	53	52	57	59	50	50	51	43	50	42	49	42	39	44	48	46	48	51	45	49	55
	1.47227	60	51	56	48	49	52	45	46	45	48	44	43	48	53	46	57	46	53	59	47	49	48	46	52	45	47	43	39	41	46	52	49	52	49	56	50	55
	1.47224	64	57	47	55	51	43	40	39	38	40	45	47	44	49	50	56	50	61	56	55	60	52	47	46	46	43	43	41	42	41	46	45	52	55	56	53	58
	1.47221	51	57	57	57	51	47	47	41	40	46	45	38	48	48	50	48	60	60	61	55	53	55	55	43	41	43	33	39	42	44	42	46	46	51	53	54	61
	1.47218	55	59	55	53	52	40	42	41	40	36	41	38	46	48	48	48	48	52	57	59	50	46	47	41	41	47	40	41	40	42	43	41	49	56	52	56	51
	1.47215	56	54	48	50	56	41	43	36	43	40	40	43	42	43	57	55	54	51	51	53	56	53	43	36	39	33	39	36	42	41	42	48	52	50	54	53	53
	1.47212	54	59	54	52	52	44	46	45	44	42	42	43	47	44	52	51	51	58	57	51	52	48	48	48	41	41	39	39	40	46	46	45	48	49	56	50	45
	1.47209	58	55	54	55	53	51	44	50	44	39	40	40	45	49	49	47	56	58	61	52	57	49	47	38	44	42	44	36	42	37	46	45	52	55	54	52	59
	1.47205	61	54	56	52	47	48	46	45	39	48	46	46	47	47	54	53	55	62	60	51	58	49	54	49	43	39	40	46	45	47	47	46	51	50	55	53	60
	1.47202	60	57	53	49	54	54	47	42	49	49	50	47	49	48	51	54	57	59	51	55	52	51	42	48	48	44	48	44	45	51	45	41	55	56	56	49	53
	1.47199	54	51	55	50	46	45	48	47	38	43	45	42	51	51	51	54	59	63	61	60	55	45	47	53	43	42	44	42	44	48	44	54	48	50	51	52	53
	1.47196	57	57	60	55	51	44	49	43	41	51	47	44	53	51	48	56	54	55	59	61	49	55	51	52	49	37	44	42	50	52	48	44	47	54	53	57	59
	1.47193	49	57	54	50	55	45	46	40	48	46	43	53	54	47	49	58	50	53	52	52	55	51	44	44	42	47	49	44	55	40	47	53	51	44	47	57	58
	1.4719	59	55	54	47	49	50	46	42	47	53	49	52	48	52	52	58	58	54	61	52	56	48	47	46	52	53	46	49	52	46	54	51	51	55	58	53	60
	1.47187	57	58	58	53	49	46	47	46	41	48	47	51	53	56	50	58	55	62	52	60	57	54	44	50	49	48	49	46	50	49	54	49	60	52	60	56	52
	1.47184	67	62	62	50	46	50	46	48	52	40	50	42	56	57	52	60	60	64	55	57	60	48	51	53	42	43	43	43	55	51	53	58	45	54	54	51	54
	1.47181	59	59	53	54	50	47	47	46	45	44	50	41	51	48	53	48	56	55	56	53	46	47	54	46	46	42	40	47	53	48	54	53	54	54	56	58	50
	1.47178	53	55	55	48	53	42	46	42	45	45	42	46	50	52	51	50	53	47	57	49	51	47	42	51	48	37	35	39	47	42	45	48	53	50	50	52	54
	1.47175	57	48	55	48	46	41	43	39	36	42	41	38	40	48	51	50	50	52	53	47	50	45	47	44	35	45	41	47	41	44	45	47	45	50	52	56	56
	1.47172	53	53	54	53	48	44	44	42	41	44	34	41	47	45	52	48	54	52	52	55	49	45	42	48	38	31	36	41	37	32	48	50	47	56	48	52	53
	1.47169	52	53	54	52	51	39	45	37	40	40	37	44	47	48	47	57	53	55	50	53	54	48	41	42	46	36	39	39	37	45	46	49	47	55	53	58	50
	1.47166	52	58	56	57	54	47	47	39	45	42	43	41	46	48	48	56	52	51	55	57	55	47	46	46	39	40	46	38	34	47	48	49	48	50	54	54	50
	1.47163	59	53	53	56	50	52	47	44	39	42	45	46	47	46	53	54	57	58	60	55	46	52	48	48	44	42	45	42	48	44	45	49	47	50	52	49	50
	1.4716	59	61	54	50	56	49	49	47	41	42	42	46	44	47	57	54	60	58	50	53	55	53	46	48	43	42	42	41	45	44	53	51	49	51	55	54	48
	1.47157	54	52	52	49	51	42	49	45	47	47	42	42	45	51	43	59	49	53	54	49	54	51	50	51	45	44	45	42	45	39	53	49	52	50	49	54	51
	1.47154	58	53	51	53	47	49	47	43	41	39	44	45	47	48	51	50	50	59	58	54	46	54	50	48	40	47	44	45	50	43	45	46	56	45	54	52	54
	1.47151	61	52	58	50	44	53	50	51	48	39	53	49	56	48	54	53	48	58	56	55	50	54	50	48	45	44	43	45	49	49	51	51	51	49	55	52	49
	1.47147	56	50	53	48	49	51	48	46	46	44	50	57	54	52	55	51	57	62	56	64	44	56	48	47	40	38	49	49	56	48	51	51	53	54	54	57	52
	1.47145	56	59	56	53	56	46	50	52	53	47	46	48	56	64	57	56	57	50	58	54	58	56	48	49	50	42	48	50	50	54	54	51	55	53	60	54	54
	1.47141	56	51	55	50	50	44	51	45	46	47	56	50	52	46	61	58	56	55	61	47	46	54	45	55	47	47	44	48	49	50	51	49	57	54	58	57	54
	1.47138	60	61	55	48	55	50	47	43	45	42	45	51	48	52	51	54	59	64	52	59	53	46	55	48	43	44	43	48	43	47	47	54	54	61	63	57	61
	1.47135	66	56	62	54	51	52	43	50	50	43	46	43	50	48	54	55	56	57	52	55	51	53	42	51	42	41	41	45	43	43	54	52	52	49	48	58	53
	1.47132	56	59	56	47	51	46	36	40	43	40	44	42	45	51	47	58	49	57	60	53	50	52	48	42	41	38	37	43	48	45	46	52	56	55	54	54	54
	1.47129	64	48	60	57	54	43	50	42	43	38	42	45	42	46	53	53	53	51	59	53	52	48	51	45	44	46	39	46	40	46	49	48	54	50	56	55	61
	1.47126	56	54	58	51	50	53	42	41	37	45	46	52	35	55	48	52	54	57	56	46	54	55	48	44	38	41	40	40	47	49	47	53	49	55	55	51	56
	1.47123	56	63	54	61	44	47	45	41	39	43	44	42	34	47	46	53	51	52	58	47	56	52	49	43	44	41	38	44	41	43	41	46	50	49	50	57	50
	1.4712	57	54	47	42	44	41	47	39	39	40	40	43	41	47	51	48	53	52	50	50	47	48	49	44	38	40	39	42	43	44	44	46	44	47	53	59	49
	1.47117	57	57	50	53	48	41	37	42	36	40	41	35	43	50	52	47	52	55	53	55	49	47	45	46	40	41	42	47	36	45	43	49	47	45	51	51	53
	1.47114	62	58	57	50	52	46	48	41	46	44	42	45	48	47	48	47	51	57	55	53	54	51	48	42	45	43	40	43	40	46	48	50	44	49	52	48	54
	1.47111	50	64	53	56	48	49	44	51	43	47	40	49	51	49	51	47	55	54	61	57	58	51	49	51	42	41	51	44	47	47	46	57	52	52	51	58	55
	1.47108	50	61	57	56	51	51	58	46	42	48	45	53	49	55	53	54	62	55	58	51	53	49	51	51	47	46	48	44	41	48	53	47	53	60	50	61	57
	1.47105	59	63	55	56	59	51	48	50	51	39	45	48	56	58	60	59	55	57	57	53	60	53	45	48	41	47	49	45	50	44	50	51	52	50	57	57	55
	1.47102	57	60	54	55	49	57	47	50	44	43	54	49	54	58	51	57	56	57	59	55	49	52	51	50	49	47	49	47	53	42	50	53	48	61	60	61	57
	1.47099	54	55	55	56	47	48	48	52	47	50	47	51	55	57	54	57	60	55	60	57	46	49	43	48	50	42	50	46	55	52	57	58	54	50	54	53	55
	1.47096	56	51	59	46	54	47	44	50	50	48	43	50	54	52	52	55	54	57	57	53	52	52	46	47	43	47	45	47	45	46	54	54	50	53	49	51	57
	1.47093	64	60	55	50	47	45	50	48	41	45	52	56	55	57	63	55	55	54	56	52	49	53	53	46	44	43	43	52	50	52	49	54	52	57	51	59	53
	1.4709	60	55	56	53	50	44	45	45	49	45	46	49	47	51	48	58	66	54	58	54	54	48	50	50	46	44	48	44	44	48	50	53	61	53	57	49	55
	1.47087	53	59	59	49	50	45	49	43	39	44	47	48	49	60	50	52	57	57	59	58	55	58	54	47	45	48	43	43	43	41	51	52	54	58	60	59	49
	1.47084	60	64	61	51	43	47	47	43	40	43	51	47	52	54	46	52	56	55	56	55	54	58	47	43	44	47	38	44	46	50	48	52	51	51	54	60	50
	1.4708	53	58	53	49	52	45	48	45	36	40	41	47	47	47	48	51	45	57	52	56	55	55	50	45	41	41	38	39	39	38	49	50	52	53	54	51	53
	1.47077	52	58	54	51	51	44	42	39	43	42	36	44	44	44	53	48	45	62	49	57	55	52	45	42	48	44	37	41	44	42	43	46	46	53	51	59	55
	1.47074	58	56	58	53	45	47	47	39	41	43	40	40	43	48	49	46	53	55	51	56	46	49	44	48	45	42	43	39	42	42	42	47	52	54	55	48	49
	1.47071	52	54	52	53	51	44	52	46	45	42	45	45	47	46	48	50	57	54	60	52	50	50	41	48	44	41	44	41	45	36	47	47	55	46	52	55	50
	1.47068	57	53	58	55	49	54	43	48	50	46	43	47	49	53	53	53	56	56	51	49	49	51	43	41	50	44	40	44	47	40	51	52	48	49	47	55	53
	1.47065	59	53	49	54	53	50	46	51	44	48	44	48	44	48	56	56	59	60	57	58	52	55	52	47	44	44	45	45	44	51	49	45	52	48	52	54	49
	1.47062	55	54	45	52	52	48	47	49	50	45	51	48	44	55	59	52	49	57	56	54	56	53	55	41	46	46	46	47	46	50	50	54	49	52	58	50	55
	1.47059	57	58	57	56	57	52	49	49	51	48	43	50	57	52	58	56	58	60	58	60	50	54	49	47	47	43	43	49	51	53	52	45	52	55	47	58	56
	1.47056	66	54	55	51	50	47	50	43	51	50	51	50	49	52	55	58	46	56	60	49	58	51	49	48	49	45	45	45	49	55	58	49	51	54	51	57	56
	1.47053	53	58	53	56	55	45	51	53	51	53	49	50	53	58	60	60	54	53	59	60	48	53	52	49	48	49	48	54	52	55	55	57	53	60	58	52	60
	1.4705	68	56	50	57	52	52	46	54	48	49	52	52	58	54	64	63	61	56	60	60	60	58	47	50	54	45	47	42	51	52	58	55	53	60	58	49	56
	1.47047	53	64	59	58	54	52	54	49	52	42	46	49	54	59	58	60	60	67	62	56	55	56	54	54	49	46	50	52	47	52	59	54	59	61	60	51	58
	1.47044	58	53	59	57	52	49	50	47	41	47	45	49	49	50	56	63	58	58	57	58	56	52	49	45	47	50	49	45	46	52	53	53	59	50	56	57	55
	1.47041	55	59	53	53	47	45	45	44	41	43	50	45	44	50	54	59	50	56	55	54	54	53	48	44	45	38	42	43	42	49	49	48	48	53	51	58	53
	1.47038	55	56	56	48	51	52	48	37	41	41	45	39	46	44	48	49	52	57	59	51	53	55	48	45	42	47	37	40	40	43	49	45	46	54	55	53	53
	1.47035	55	57	48	53	47	47	42	42	37	39	40	39	46	45	50	51	58	57	51	51	50	45	45	42	46	41	37	41	44	44	44	48	49	48	52	50	48
	1.47032	63	61	56	57	49	48	47	47	45	48	42	48	47	46	52	49	53	50	56	48	50	47	47	47	42	43	40	37	40	42	46	50	56	53	55	60	57
	1.47029	62	55	55	51	55	52	43	42	39	45	38	44	50	47	52	55	55	59	65	55	57	50	46	43	41	48	41	41	42	47	46	50	49	55	52	61	49
	1.47026	62	58	55	53	56	48	43	48	46	45	50	46	52	50	54	60	52	49	59	54	53	49	50	49	47	34	44	44	41	45	48	51	60	55	54	48	60
	1.47023	61	49	61	54	54	46	46	46	48	42	41	46	49	49	50	54	51	52	60	58	51	51	54	47	44	45	43	42	49	47	53	46	51	53	55	59	59
	1.4702	58	56	58	59	51	49	50	44	44	44	48	42	53	52	53	54	52	58	51	53	49	54	45	43	44	46	42	50	46	45	49	48	58	56	58	57	53
	1.47017	52	54	58	53	48	48	43	44	53	53	48	51	46	49	48	57	55	56	60	55	58	51	52	43	50	42	47	44	46	49	51	50	55	58	58	53	56
	1.47013	52	58	58	60	53	54	45	41	46	49	49	58	50	61	55	55	59	60	61	59	49	53	53	50	50	43	49	49	48	50	57	51	54	57	58	53	59
	1.47011	51	66	58	62	54	50	54	57	51	56	48	56	56	57	55	59	61	52	61	58	58	50	59	49	46	53	48	51	51	50	56	56	63	56	66	57	57
	1.47007	62	59	58	53	52	51	51	48	46	53	54	50	59	55	60	53	60	62	57	60	56	59	47	49	51	52	49	49	54	53	55	57	60	58	66	59	61
	1.47004	64	58	58	51	55	45	49	50	49	50	51	48	54	59	57	58	51	60	64	60	61	58	50	49	52	48	50	47	55	56	57	58	55	56	52	61	61

## Sheet: Figure_3_a_@4deg
Long Name	Energy	Intensity	Intensity	Intensity	Intensity	Intensity	Intensity	Intensity	Intensity	Intensity	Intensity	Intensity	Intensity	Intensity	Intensity	Intensity	Intensity
Units	ev	arb. Units	arb. Units	arb. Units	arb. Units	arb. Units	arb. Units	arb. Units	arb. Units	arb. Units	arb. Units	arb. Units	arb. Units	arb. Units	arb. Units	arb. Units	arb. Units
comments		0T	1	2	3	4	5	6	7	8	9	9.5	10	10.5	11	11.5	12
	1.48	0.00251	0.00393	0.00325	0.00422	0.00447	0.00358	0.00395	0.00369	0.00419	0.00362	0.00514	0.00717	0.00599	0.00867	0.01151	0.01288
	1.47998	0.00287	0.00337	0.00365	0.00422	0.00376	0.0039	0.00366	0.00383	0.00393	0.00488	0.00459	0.00607	0.00513	0.00867	0.01023	0.01288
	1.47995	0.00305	0.00393	0.00467	0.00479	0.00501	0.0052	0.00366	0.00312	0.0038	0.00432	0.00431	0.00442	0.0077	0.00975	0.01407	0.01431
	1.47993	0.00413	0.00299	0.00406	0.00441	0.00519	0.00341	0.0038	0.00369	0.00458	0.00404	0.00556	0.00442	0.00941	0.01192	0.01151	0.01431
	1.4799	0.00269	0.00393	0.00406	0.00364	0.00411	0.00309	0.00468	0.00383	0.00419	0.0039	0.00584	0.00662	0.00855	0.00975	0.01407	0.01001
	1.47988	0.00287	0.00224	0.00284	0.00556	0.0059	0.00374	0.0041	0.00411	0.00419	0.00432	0.00542	0.00331	0.00599	0.00867	0.01279	0.01001
	1.47985	0.00323	0.00337	0.00447	0.00499	0.00411	0.00309	0.00366	0.00355	0.00471	0.00488	0.00556	0.00883	0.01027	0.01083	0.00895	0.01431
	1.47983	0.00251	0.0043	0.00345	0.00441	0.00429	0.00504	0.00395	0.00397	0.00445	0.00474	0.00556	0.00773	0.00684	0.00975	0.01151	0.01431
	1.4798	0.00323	0.00299	0.00406	0.00441	0.00483	0.00309	0.00439	0.00454	0.00419	0.00529	0.00612	0.00938	0.0077	0.00542	0.00767	0.01288
	1.47978	0.00251	0.0043	0.00508	0.00518	0.00536	0.00374	0.00483	0.00468	0.00393	0.00627	0.00639	0.00938	0.00855	0.01192	0.01662	0.01574
	1.47975	0.00305	0.00318	0.00386	0.00479	0.00554	0.00423	0.00424	0.00482	0.00484	0.00683	0.00806	0.00607	0.01027	0.01192	0.01279	0.02003
	1.47973	0.00377	0.0028	0.00386	0.00403	0.00465	0.00439	0.00424	0.00482	0.00497	0.0078	0.00778	0.00828	0.01369	0.01517	0.00767	0.01288
	1.4797	0.00341	0.00337	0.00386	0.00384	0.00501	0.0039	0.00439	0.0044	0.0055	0.00683	0.00917	0.01049	0.01112	0.00975	0.01535	0.01574
	1.47968	0.00467	0.00224	0.00365	0.00364	0.00465	0.00504	0.00541	0.00511	0.00537	0.00752	0.0089	0.00717	0.01283	0.01733	0.01662	0.01144
	1.47965	0.00269	0.00486	0.00406	0.00518	0.00429	0.00325	0.00497	0.00582	0.00537	0.00822	0.00903	0.01104	0.01369	0.01517	0.0179	0.01574
	1.47963	0.00395	0.00393	0.00508	0.00384	0.00501	0.00471	0.00483	0.00525	0.00628	0.00906	0.01098	0.01049	0.01454	0.01842	0.02174	0.0186
	1.4796	0.00395	0.00411	0.00406	0.00556	0.00411	0.0026	0.0057	0.00553	0.00654	0.01045	0.01293	0.01325	0.01967	0.02384	0.0243	0.01431
	1.47957	0.00395	0.00318	0.00223	0.00518	0.00554	0.00504	0.00497	0.00596	0.00798	0.01435	0.0139	0.01545	0.01967	0.0195	0.02685	0.01717
	1.47955	0.00215	0.00393	0.00528	0.00326	0.00572	0.00423	0.00585	0.00624	0.00942	0.01477	0.0164	0.01766	0.01796	0.02167	0.01662	0.02146
	1.47952	0.00377	0.00374	0.00548	0.00441	0.0059	0.00601	0.006	0.00695	0.01034	0.01505	0.02085	0.01766	0.01711	0.02059	0.02558	0.02289
	1.4795	0.00323	0.00355	0.00325	0.00441	0.00465	0.0052	0.00687	0.00738	0.01152	0.02159	0.02432	0.02152	0.01711	0.01842	0.02302	0.02432
	1.47947	0.00377	0.00299	0.00609	0.0046	0.00536	0.00536	0.00614	0.00724	0.01204	0.02591	0.03016	0.02483	0.02053	0.01733	0.02046	0.02289
	1.47945	0.00431	0.0028	0.00426	0.00479	0.00519	0.00569	0.00775	0.00894	0.01453	0.03162	0.03558	0.03091	0.02053	0.01842	0.02174	0.01431
	1.47942	0.00395	0.00318	0.00426	0.00518	0.00519	0.00618	0.00512	0.01036	0.01767	0.03678	0.03905	0.02594	0.02224	0.02059	0.0179	0.03004
	1.4794	0.00305	0.00318	0.00406	0.00441	0.00787	0.00683	0.00804	0.01206	0.02094	0.04263	0.04517	0.03256	0.02224	0.02167	0.01535	0.02289
	1.47937	0.00413	0.00393	0.00426	0.00556	0.00626	0.00731	0.0098	0.01419	0.02579	0.04792	0.04837	0.03974	0.02481	0.02059	0.02174	0.02289
	1.47935	0.00359	0.00411	0.00345	0.00499	0.00733	0.00845	0.01155	0.01575	0.03141	0.04723	0.04642	0.04084	0.02994	0.02275	0.02302	0.0186
	1.47932	0.00377	0.00337	0.00487	0.00479	0.00805	0.00829	0.0117	0.01816	0.03743	0.04792	0.04781	0.04912	0.03251	0.02384	0.02046	0.02861
	1.4793	0.00413	0.00374	0.00487	0.00652	0.00823	0.00959	0.01243	0.02312	0.04097	0.04695	0.0442	0.04305	0.03165	0.02492	0.02174	0.02575
	1.47927	0.00341	0.00411	0.00467	0.00633	0.00823	0.00975	0.0136	0.02823	0.0445	0.04152	0.04086	0.03974	0.03849	0.02492	0.02558	0.01288
	1.47925	0.00449	0.00486	0.00487	0.00595	0.00805	0.01008	0.01726	0.03263	0.0449	0.03929	0.03628	0.04581	0.03849	0.02817	0.02046	0.02718
	1.47922	0.00413	0.00542	0.0065	0.00729	0.00894	0.01251	0.02048	0.0393	0.04359	0.03859	0.03947	0.03753	0.04448	0.02817	0.02558	0.03147
	1.4792	0.00413	0.00449	0.00569	0.00786	0.01109	0.01446	0.02662	0.0444	0.0394	0.03692	0.03836	0.04249	0.04619	0.03034	0.03453	0.02289
	1.47917	0.00431	0.00449	0.00792	0.00882	0.01019	0.01706	0.02823	0.04682	0.04058	0.03511	0.03697	0.04525	0.05133	0.04984	0.03325	0.03433
	1.47915	0.00449	0.0058	0.00629	0.0069	0.01359	0.01967	0.0354	0.04838	0.03874	0.03608	0.03502	0.04415	0.05389	0.04225	0.03708	0.04864
	1.47912	0.00377	0.00486	0.00609	0.00978	0.01431	0.02324	0.04154	0.04767	0.03508	0.03525	0.03405	0.03698	0.05218	0.04767	0.04092	0.03147
	1.4791	0.00431	0.00542	0.00832	0.01093	0.01413	0.02617	0.04403	0.04483	0.03312	0.03288	0.03363	0.03753	0.05047	0.052	0.0422	0.03433
	1.47907	0.00557	0.00729	0.01036	0.01208	0.01824	0.0325	0.0449	0.041	0.0305	0.03232	0.03363	0.0436	0.04876	0.05309	0.04092	0.03004
	1.47904	0.00485	0.00617	0.00914	0.01266	0.02074	0.03884	0.04388	0.03774	0.03102	0.03441	0.03322	0.03698	0.04962	0.05417	0.04731	0.04006
	1.47902	0.00503	0.00617	0.01056	0.014	0.02271	0.04242	0.04724	0.03845	0.03272	0.03399	0.03475	0.03698	0.04705	0.05742	0.04859	0.04435
	1.47899	0.00664	0.00897	0.01056	0.01688	0.03076	0.04957	0.04403	0.03433	0.03338	0.03608	0.03586	0.03477	0.04448	0.05959	0.05115	0.05007
	1.47897	0.00718	0.00636	0.01421	0.0211	0.03505	0.05379	0.04373	0.03632	0.03312	0.0372	0.03572	0.04084	0.0479	0.05634	0.06522	0.06009
	1.47894	0.00772	0.00879	0.01482	0.02263	0.04417	0.05282	0.03803	0.03561	0.03469	0.03803	0.0353	0.04194	0.04448	0.05634	0.06522	0.06152
	1.47892	0.00862	0.01103	0.01543	0.0257	0.04721	0.05071	0.03657	0.03632	0.03547	0.03594	0.03614	0.03808	0.04962	0.05092	0.05627	0.05579
	1.47889	0.00916	0.01047	0.01888	0.02858	0.0515	0.04469	0.03993	0.03376	0.03521	0.03511	0.03516	0.03698	0.04363	0.04659	0.06394	0.06295
	1.47887	0.01077	0.01178	0.01929	0.03606	0.05311	0.04632	0.03364	0.0366	0.03495	0.0319	0.03391	0.03366	0.04448	0.04117	0.05243	0.05293
	1.47884	0.01113	0.01458	0.02274	0.03913	0.05526	0.04063	0.03437	0.03688	0.03495	0.03218	0.02988	0.03698	0.04106	0.039	0.05371	0.05866
	1.47882	0.01113	0.01514	0.02843	0.04814	0.05186	0.04096	0.0351	0.03703	0.03298	0.03079	0.0303	0.03642	0.03935	0.04442	0.04859	0.0329
	1.47879	0.01347	0.01795	0.03147	0.05178	0.0524	0.03868	0.03832	0.03759	0.03416	0.02967	0.02946	0.0287	0.04277	0.05092	0.04731	0.0515
	1.47877	0.01526	0.01982	0.03411	0.05581	0.04954	0.03803	0.03642	0.03972	0.03154	0.03204	0.03127	0.03422	0.03678	0.0455	0.04987	0.05579
	1.47874	0.0176	0.02262	0.04406	0.06003	0.04578	0.03901	0.03964	0.04142	0.03115	0.03037	0.02974	0.03808	0.04534	0.04117	0.04092	0.0515
	1.47872	0.02047	0.02692	0.05279	0.05562	0.04417	0.03901	0.04139	0.03944	0.03154	0.02926	0.02891	0.02925	0.03593	0.02817	0.03581	0.04578
	1.47869	0.02155	0.03029	0.05503	0.05102	0.04077	0.04014	0.04212	0.03759	0.02762	0.02856	0.02946	0.03366	0.04021	0.0325	0.04859	0.05293
	1.47867	0.0255	0.0372	0.05827	0.04699	0.03988	0.03462	0.03847	0.03476	0.02696	0.02828	0.0278	0.03256	0.03678	0.03467	0.04348	0.04292
	1.47864	0.02981	0.043	0.06274	0.04622	0.03755	0.03852	0.03905	0.03391	0.02552	0.02661	0.02752	0.02925	0.03593	0.04334	0.04476	0.0372
	1.47862	0.03825	0.05122	0.06234	0.04239	0.04345	0.03982	0.0392	0.03178	0.02644	0.02898	0.02543	0.03091	0.04106	0.039	0.04476	0.04149
	1.47859	0.04184	0.05496	0.05929	0.04354	0.04095	0.04274	0.03657	0.03121	0.02696	0.02814	0.02946	0.0287	0.03422	0.03467	0.04476	0.0515
	1.47857	0.05243	0.063	0.05401	0.04028	0.04399	0.04323	0.037	0.03078	0.02814	0.02926	0.02682	0.0287	0.04021	0.04442	0.04604	0.04435
	1.47854	0.05908	0.06282	0.05401	0.03951	0.04542	0.04502	0.03774	0.02993	0.02696	0.02926	0.03072	0.02649	0.04619	0.04659	0.04092	0.04721
	1.47852	0.06195	0.0602	0.05015	0.04469	0.04274	0.04453	0.03393	0.02965	0.02448	0.02814	0.0296	0.02539	0.03764	0.04767	0.04348	0.04721
	1.47849	0.06949	0.05945	0.04995	0.04373	0.04864	0.04323	0.03072	0.02738	0.02526	0.03121	0.02919	0.03366	0.03593	0.04225	0.0422	0.05293
	1.47847	0.0641	0.05777	0.04832	0.04488	0.04453	0.03852	0.02969	0.02568	0.02395	0.03093	0.02738	0.02815	0.04192	0.04659	0.04092	0.04292
	1.47844	0.0598	0.05478	0.04975	0.042	0.04453	0.03706	0.03174	0.02525	0.02683	0.02842	0.0303	0.02759	0.03678	0.04225	0.04859	0.04435
	1.47842	0.05692	0.05795	0.05299	0.04987	0.04256	0.0351	0.02998	0.02539	0.02683	0.02856	0.02849	0.0287	0.03849	0.05092	0.05115	0.05293
	1.47839	0.05351	0.05627	0.05462	0.04967	0.04667	0.03819	0.02838	0.02355	0.0267	0.02884	0.03113	0.02428	0.03678	0.04767	0.04731	0.05436
	1.47836	0.05207	0.05842	0.06051	0.05111	0.04497	0.0373	0.02779	0.02688	0.02788	0.02953	0.03273	0.0287	0.03978	0.05092	0.04923	0.05722
	1.47834	0.04938	0.05646	0.0664	0.05255	0.04328	0.0351	0.0272	0.02965	0.02906	0.03023	0.03322	0.03201	0.04277	0.05417	0.04476	0.06009
	1.47831	0.04435	0.05852	0.06843	0.0583	0.04721	0.03397	0.02691	0.02596	0.02932	0.0326	0.03516	0.03422	0.03764	0.04984	0.05371	0.05866
	1.47829	0.04076	0.05365	0.07168	0.05619	0.04381	0.03283	0.02574	0.02781	0.02736	0.0333	0.03447	0.03808	0.04021	0.04659	0.04859	0.05866
	1.47826	0.0413	0.05534	0.07005	0.05466	0.04381	0.0325	0.02618	0.02653	0.02579	0.03469	0.0328	0.03863	0.04876	0.052	0.05499	0.04721
	1.47824	0.0431	0.0559	0.07371	0.06118	0.04506	0.03234	0.02691	0.02979	0.02788	0.03302	0.03586	0.03863	0.04962	0.05417	0.04731	0.07296
	1.47821	0.04597	0.05721	0.07431	0.06099	0.04185	0.03218	0.02574	0.02951	0.02971	0.03608	0.03586	0.03863	0.04962	0.05092	0.06266	0.06295
	1.47819	0.04579	0.05309	0.07005	0.06272	0.0456	0.03413	0.02618	0.03036	0.02945	0.03636	0.03753	0.04249	0.05218	0.06284	0.06522	0.05579
	1.47816	0.04543	0.05665	0.07168	0.06828	0.04757	0.03462	0.03291	0.02766	0.03102	0.03636	0.03892	0.04305	0.05817	0.05309	0.07417	0.08441
	1.47814	0.0483	0.05814	0.06538	0.07058	0.05097	0.03657	0.03042	0.02951	0.03259	0.03775	0.03711	0.0436	0.06501	0.06392	0.07161	0.08441
	1.47811	0.04902	0.05347	0.06518	0.06789	0.05204	0.03608	0.03218	0.03008	0.03403	0.03678	0.04114	0.04691	0.06245	0.06609	0.07161	0.08441
	1.47809	0.04956	0.05365	0.06152	0.06847	0.05526	0.04063	0.03042	0.0322	0.03194	0.03636	0.03989	0.04525	0.06245	0.07476	0.07928	0.08441
	1.47806	0.04705	0.04917	0.05949	0.06406	0.06044	0.04502	0.03598	0.03376	0.03351	0.04012	0.04156	0.0447	0.07357	0.08342	0.0844	0.0887
	1.47804	0.04579	0.05048	0.05543	0.05926	0.06187	0.04876	0.03452	0.0366	0.03547	0.04166	0.04809	0.05408	0.07357	0.07476	0.09463	0.09156
	1.47801	0.04597	0.05272	0.05624	0.05926	0.06527	0.05266	0.03496	0.03532	0.03495	0.04542	0.05115	0.05188	0.07015	0.08342	0.09591	0.09013
	1.47799	0.04507	0.05048	0.05665	0.05658	0.0676	0.05526	0.03891	0.03816	0.03626	0.04946	0.05754	0.06126	0.07271	0.09642	0.09463	0.103
	1.47796	0.0413	0.05104	0.05523	0.05715	0.0633	0.06192	0.04256	0.04015	0.03966	0.05531	0.06282	0.05905	0.08212	0.10184	0.09719	0.10014
	1.47794	0.04184	0.04823	0.05056	0.05428	0.06134	0.05981	0.04695	0.04157	0.04058	0.06116	0.06796	0.06071	0.07613	0.09426	0.09719	0.10587
	1.47791	0.04256	0.0458	0.05218	0.05293	0.05651	0.06176	0.0528	0.04086	0.0445	0.0645	0.07366	0.06457	0.07271	0.09967	0.1023	0.09442
	1.47789	0.03968	0.04468	0.04914	0.04929	0.05669	0.06208	0.05763	0.04298	0.0483	0.07008	0.07436	0.07837	0.07357	0.10726	0.09974	0.09728
	1.47786	0.03717	0.04113	0.04954	0.04987	0.05454	0.06306	0.06128	0.04696	0.05065	0.07356	0.07769	0.07671	0.08212	0.09209	0.10614	0.09585
	1.47784	0.03879	0.03963	0.05157	0.05447	0.05508	0.06225	0.06333	0.05462	0.05969	0.07941	0.0795	0.08113	0.09068	0.10076	0.09463	0.10587
	1.47781	0.03537	0.04206	0.05076	0.05466	0.0524	0.06013	0.06509	0.06157	0.06649	0.08122	0.07908	0.08389	0.08896	0.08342	0.10102	0.09299
	1.47779	0.03825	0.03739	0.05178	0.05178	0.05562	0.06046	0.06713	0.06909	0.07461	0.08777	0.07894	0.08278	0.09153	0.09426	0.09719	0.09871
	1.47776	0.03214	0.03963	0.04995	0.05332	0.05651	0.05965	0.06801	0.07959	0.08024	0.08066	0.07936	0.08664	0.09324	0.10076	0.10486	0.09442
	1.47774	0.03448	0.0372	0.0465	0.05274	0.05758	0.05932	0.06626	0.0837	0.08665	0.07788	0.07686	0.08554	0.11035	0.09642	0.08951	0.0887
	1.47771	0.0325	0.03683	0.04893	0.05428	0.05883	0.05656	0.0667	0.09051	0.08966	0.07607	0.0738	0.08444	0.09666	0.10834	0.09974	0.08584
	1.47769	0.03268	0.03533	0.05178	0.05447	0.06026	0.05883	0.06596	0.09349	0.08848	0.07704	0.07797	0.08554	0.09324	0.08342	0.08824	0.08441
	1.47766	0.02873	0.04001	0.04589	0.05409	0.05901	0.06306	0.07342	0.09391	0.09411	0.07676	0.07992	0.09106	0.09581	0.08884	0.0844	0.10014
	1.47764	0.03053	0.03589	0.0469	0.05888	0.06295	0.06582	0.07167	0.0976	0.09202	0.08275	0.08548	0.0894	0.10436	0.09101	0.07545	0.09299
	1.47761	0.03142	0.03739	0.04751	0.05619	0.06527	0.06598	0.07825	0.1003	0.08861	0.09055	0.08603	0.09216	0.09837	0.09101	0.08312	0.10014
	1.47759	0.03106	0.03608	0.05076	0.0608	0.06545	0.07053	0.08483	0.09661	0.08809	0.09348	0.09215	0.09823	0.09153	0.09426	0.08696	0.09442
	1.47756	0.0334	0.03739	0.04751	0.05754	0.06509	0.07444	0.08615	0.09221	0.09136	0.09696	0.09298	0.10044	0.09752	0.09209	0.09335	0.10873
	1.47754	0.03196	0.03589	0.04772	0.05236	0.06366	0.0785	0.09083	0.08966	0.09045	0.101	0.09256	0.10872	0.10009	0.08992	0.09847	0.1073
	1.47751	0.03178	0.0387	0.04832	0.05255	0.06366	0.08094	0.08849	0.0837	0.09097	0.09877	0.09437	0.10044	0.09324	0.08126	0.09591	0.09442
	1.47749	0.0334	0.03533	0.0465	0.05466	0.06831	0.08597	0.08761	0.08455	0.08351	0.09682	0.09854	0.1021	0.1018	0.09751	0.08824	0.10157
	1.47746	0.03214	0.03664	0.0469	0.05524	0.06456	0.08841	0.09054	0.08313	0.08364	0.09557	0.0959	0.10265	0.11121	0.09859	0.09974	0.11445
	1.47744	0.03268	0.03683	0.0465	0.05102	0.06778	0.08776	0.08673	0.0837	0.08037	0.09432	0.09715	0.09768	0.11634	0.10401	0.10997	0.11159
	1.47741	0.02945	0.03963	0.05036	0.05696	0.07493	0.08646	0.08366	0.08781	0.08115	0.09752	0.10007	0.10706	0.12318	0.11376	0.11125	0.11302
	1.47739	0.03178	0.03926	0.04751	0.05504	0.07403	0.08955	0.08235	0.08966	0.08181	0.09418	0.0927	0.10762	0.12233	0.12676	0.11637	0.12732
	1.47736	0.03394	0.03758	0.04548	0.06003	0.07976	0.08646	0.08249	0.08852	0.08338	0.09348	0.09965	0.10817	0.12062	0.12893	0.12404	0.12446
	1.47734	0.03106	0.03627	0.04975	0.05735	0.0769	0.08142	0.07986	0.08966	0.07814	0.09125	0.09896	0.10706	0.11377	0.13868	0.13299	0.12446
	1.47731	0.03466	0.04094	0.05157	0.06463	0.07958	0.07557	0.07503	0.0854	0.08128	0.09571	0.09729	0.11258	0.12575	0.13218	0.12532	0.11159
	1.47729	0.03394	0.03889	0.05259	0.06444	0.07922	0.07639	0.08293	0.08483	0.08377	0.09487	0.10257	0.117	0.14115	0.1441	0.1266	0.13305
	1.47726	0.03753	0.03982	0.05706	0.06809	0.07815	0.07314	0.07927	0.08413	0.08377	0.09459	0.10382	0.11755	0.15056	0.14193	0.14066	0.15021
	1.47724	0.03825	0.04506	0.05563	0.06809	0.07225	0.07622	0.08176	0.09008	0.08979	0.10518	0.11188	0.13024	0.15997	0.17551	0.1445	0.14735
	1.47721	0.03807	0.04412	0.06274	0.07614	0.0735	0.07427	0.0784	0.09037	0.08743	0.10797	0.1212	0.13466	0.15911	0.17226	0.1688	0.16595
	1.47719	0.03915	0.0473	0.06761	0.07557	0.07207	0.07541	0.08278	0.09093	0.09267	0.12371	0.13746	0.14514	0.18306	0.1896	0.17391	0.18026
	1.47716	0.0431	0.04898	0.07066	0.07652	0.07314	0.07704	0.08278	0.08895	0.09228	0.12831	0.14246	0.15784	0.18135	0.18635	0.19693	0.20315
	1.47714	0.04292	0.04917	0.07147	0.07461	0.07135	0.07785	0.07664	0.08725	0.09542	0.1389	0.15594	0.16004	0.19418	0.2091	0.21355	0.21602
	1.47711	0.03932	0.05253	0.07431	0.07058	0.07278	0.07785	0.07986	0.08739	0.09777	0.15074	0.16928	0.18046	0.20017	0.2351	0.23402	0.23748
	1.47709	0.04238	0.05347	0.07431	0.06809	0.0794	0.07574	0.08278	0.08994	0.10301	0.16801	0.18888	0.1915	0.213	0.25135	0.26343	0.26323
	1.47706	0.0492	0.05795	0.07756	0.07039	0.07761	0.07785	0.08278	0.09037	0.11296	0.18167	0.20667	0.20475	0.21985	0.25135	0.28772	0.28755
	1.47704	0.05064	0.06674	0.07675	0.07288	0.08047	0.0798	0.08161	0.09831	0.12408	0.21134	0.23475	0.23675	0.24979	0.28277	0.30051	0.29757
	1.47701	0.05674	0.06506	0.07614	0.07768	0.07886	0.08305	0.08849	0.10328	0.14123	0.23154	0.25823	0.27042	0.27203	0.31636	0.33887	0.34335
	1.47699	0.058	0.07029	0.07635	0.07652	0.08262	0.08386	0.08922	0.11136	0.15942	0.25871	0.28172	0.29967	0.31908	0.33478	0.36573	0.35622
	1.47696	0.06482	0.07048	0.07472	0.07825	0.08333	0.0876	0.08966	0.1159	0.17827	0.27751	0.30869	0.3372	0.34217	0.35753	0.36189	0.3691
	1.47694	0.06267	0.07048	0.07411	0.08036	0.08691	0.08825	0.09244	0.12569	0.18953	0.29033	0.33885	0.37804	0.37725	0.38245	0.39258	0.3691
	1.47691	0.06069	0.06824	0.07086	0.07557	0.08512	0.08987	0.09405	0.13789	0.20916	0.32432	0.3836	0.4106	0.42002	0.40628	0.38107	0.37196
	1.47689	0.06105	0.06618	0.07289	0.07729	0.09371	0.08744	0.10268	0.15236	0.21976	0.36584	0.45254	0.49669	0.45766	0.42904	0.3977	0.37768
	1.47686	0.0598	0.06487	0.0735	0.07825	0.09192	0.0941	0.11189	0.17322	0.24961	0.42338	0.5483	0.59272	0.52352	0.45395	0.40793	0.39342
	1.47684	0.06105	0.06693	0.07594	0.08784	0.09442	0.09768	0.1274	0.19421	0.27866	0.51142	0.66685	0.68102	0.59281	0.47237	0.3977	0.40343
	1.47681	0.06051	0.07048	0.08508	0.0888	0.10265	0.10824	0.13383	0.21918	0.30641	0.61271	0.77999	0.78091	0.6373	0.51138	0.43478	0.41631
	1.47679	0.05728	0.07123	0.08914	0.09321	0.09657	0.11312	0.15021	0.23862	0.3466	0.72792	0.8991	0.87583	0.69803	0.5623	0.47059	0.39628
	1.47676	0.05782	0.07366	0.08893	0.09551	0.09889	0.11848	0.16791	0.2667	0.38861	0.83672	0.96762	0.93157	0.75962	0.59155	0.47315	0.43062
	1.47674	0.05567	0.07441	0.09706	0.09283	0.10318	0.1266	0.19087	0.28061	0.45301	0.91293	1	0.9862	0.78015	0.6468	0.50639	0.47067
	1.47671	0.05549	0.07459	0.09401	0.0934	0.10211	0.13652	0.20682	0.306	0.52395	0.98161	0.98652	1	0.84431	0.69122	0.52302	0.46209
	1.47669	0.06087	0.07029	0.09645	0.10127	0.11212	0.15537	0.23197	0.33991	0.63901	1	0.93551	0.95806	0.84859	0.72698	0.61381	0.50644
	1.47666	0.06015	0.07385	0.09543	0.10549	0.12107	0.17504	0.25333	0.39296	0.76361	0.98718	0.86115	0.91501	0.91104	0.78657	0.65345	0.56509
	1.47664	0.065	0.0759	0.10701	0.11507	0.14038	0.19941	0.28931	0.46574	0.87932	0.94595	0.77707	0.92384	0.92558	0.85374	0.73018	0.63519
	1.47661	0.06536	0.08001	0.10497	0.12236	0.14825	0.22981	0.31739	0.55682	0.95995	0.83324	0.6909	0.81126	0.92472	0.81907	0.75448	0.68097
	1.47659	0.07075	0.08226	0.11289	0.13099	0.16756	0.24947	0.34343	0.65045	1	0.72959	0.58249	0.74227	0.9136	0.81473	0.76471	0.70672
	1.47656	0.06931	0.08413	0.11147	0.13521	0.18598	0.26946	0.38526	0.75755	0.96885	0.5985	0.47741	0.64956	0.87767	0.77356	0.74808	0.72389
	1.47654	0.07111	0.07908	0.10254	0.14058	0.20404	0.28718	0.4268	0.84551	0.87186	0.48077	0.39833	0.54084	0.83576	0.72156	0.68159	0.67382
	1.47651	0.07075	0.08394	0.11228	0.15056	0.23069	0.31367	0.48823	0.92609	0.76545	0.38785	0.32467	0.4713	0.77673	0.71181	0.65345	0.65093
	1.47649	0.07596	0.08581	0.12203	0.16647	0.25519	0.35771	0.59119	0.98383	0.65955	0.32237	0.26921	0.42108	0.75706	0.68581	0.64834	0.59514
	1.47646	0.07937	0.0931	0.12386	0.18163	0.28112	0.39542	0.69753	1	0.55275	0.27779	0.246	0.3532	0.73396	0.70856	0.60486	0.58798
	1.47644	0.08027	0.10077	0.13868	0.19889	0.31313	0.45571	0.81395	0.95815	0.47251	0.23934	0.21223	0.31512	0.68263	0.68689	0.61765	0.5608
	1.47641	0.0835	0.10488	0.14558	0.22286	0.34889	0.52787	0.92789	0.89091	0.38416	0.2119	0.18735	0.27759	0.63559	0.71398	0.59719	0.55937
	1.47639	0.08853	0.10581	0.16406	0.24473	0.37375	0.61596	0.99254	0.77515	0.32147	0.18459	0.16206	0.24724	0.60821	0.67281	0.57161	0.55365
	1.47636	0.08763	0.11591	0.17665	0.26812	0.4029	0.69283	1	0.63087	0.26702	0.16314	0.14858	0.21468	0.54577	0.65872	0.5665	0.51645
	1.47634	0.09481	0.11441	0.19005	0.29076	0.44742	0.8027	0.9551	0.51866	0.21872	0.14572	0.13023	0.19371	0.48246	0.63489	0.55627	0.53076
	1.47631	0.09625	0.12114	0.20589	0.31339	0.4848	0.88591	0.85608	0.41651	0.18822	0.13207	0.118	0.16887	0.42429	0.58938	0.55754	0.52074
	1.47629	0.10127	0.13797	0.23249	0.33333	0.55937	0.94978	0.76364	0.34203	0.16636	0.11716	0.10827	0.14956	0.39264	0.53738	0.52558	0.48355
	1.47626	0.10953	0.15218	0.26355	0.37303	0.64145	0.99317	0.65453	0.28671	0.14869	0.11159	0.10229	0.15784	0.34816	0.5493	0.51662	0.48784
	1.47624	0.11905	0.15704	0.28731	0.42463	0.75107	1	0.55916	0.24684	0.13613	0.10574	0.09604	0.1468	0.32421	0.48429	0.5	0.48641
	1.47621	0.13342	0.18807	0.32365	0.47564	0.85014	0.94458	0.45912	0.22656	0.12736	0.10142	0.09632	0.13245	0.30282	0.45612	0.5179	0.49356
	1.47619	0.14832	0.21069	0.34497	0.5351	0.94421	0.85032	0.39111	0.20471	0.12304	0.09292	0.08839	0.13079	0.2763	0.38787	0.50895	0.46781
	1.47616	0.15945	0.23425	0.37442	0.6168	0.99678	0.71607	0.32178	0.18925	0.11571	0.09042	0.08631	0.133	0.24808	0.35753	0.4399	0.4721
	1.47614	0.1898	0.25332	0.40751	0.69582	1	0.60653	0.2624	0.16953	0.10864	0.08401	0.08325	0.12914	0.2284	0.31636	0.41944	0.45064
	1.47611	0.20991	0.27239	0.45563	0.80188	0.95118	0.49017	0.23197	0.15577	0.10785	0.08582	0.08089	0.12362	0.2053	0.29361	0.37212	0.39914
	1.47609	0.23595	0.29501	0.51736	0.87188	0.87428	0.40273	0.20053	0.14272	0.10393	0.08275	0.082	0.12031	0.17536	0.21885	0.30179	0.37768
	1.47606	0.25714	0.33109	0.59797	0.96855	0.77897	0.35024	0.1802	0.13463	0.10262	0.08582	0.08381	0.12693	0.17536	0.22644	0.27621	0.34335
	1.47604	0.28928	0.38231	0.71086	1	0.66971	0.29872	0.16601	0.12583	0.10419	0.08749	0.08562	0.11976	0.15825	0.21452	0.25959	0.30615
	1.47601	0.32124	0.42213	0.80406	0.99789	0.56974	0.26247	0.15211	0.11775	0.10537	0.09306	0.08951	0.11976	0.14799	0.20585	0.23529	0.28326
	1.47599	0.3638	0.48551	0.89888	0.94265	0.47282	0.23143	0.14568	0.11534	0.10249	0.09543	0.09562	0.12914	0.14799	0.18202	0.21867	0.27039
	1.47596	0.40205	0.55973	0.96812	0.84388	0.39557	0.20283	0.12959	0.1098	0.09686	0.09613	0.09354	0.12196	0.1266	0.1701	0.20972	0.23748
	1.47594	0.42772	0.62068	1	0.71922	0.33763	0.1804	0.11862	0.09718	0.09188	0.09418	0.09006	0.10817	0.11976	0.15493	0.19309	0.20744
	1.47591	0.48824	0.71135	0.99492	0.60165	0.27986	0.16967	0.11262	0.09562	0.08521	0.09181	0.09354	0.09934	0.12233	0.14843	0.17519	0.19742
	1.47589	0.55737	0.79809	0.94985	0.49271	0.24589	0.15131	0.10633	0.09406	0.08194	0.0886	0.09243	0.09051	0.10693	0.13651	0.18414	0.1774
	1.47586	0.65236	0.89325	0.90254	0.42386	0.22657	0.14042	0.10429	0.08923	0.08076	0.09097	0.09187	0.09547	0.10436	0.14518	0.17903	0.18884
	1.47584	0.75435	0.96635	0.83066	0.37284	0.20207	0.13408	0.10472	0.08952	0.07827	0.08805	0.08853	0.09327	0.10693	0.14951	0.17775	0.18741
	1.47581	0.85527	0.99234	0.72365	0.34522	0.19045	0.12969	0.09946	0.08966	0.08024	0.08136	0.09034	0.08885	0.11377	0.14518	0.18414	0.19027
	1.47579	0.95529	1	0.6465	0.31147	0.18473	0.12335	0.10151	0.08526	0.07539	0.07983	0.08659	0.08609	0.11634	0.14735	0.17775	0.19313
	1.47576	1	0.93363	0.56629	0.30035	0.18312	0.12238	0.09288	0.08483	0.07736	0.07871	0.0788	0.08444	0.11548	0.14951	0.19054	0.1917
	1.47574	0.99695	0.85437	0.51127	0.27963	0.17525	0.11897	0.09639	0.08171	0.07579	0.07732	0.07644	0.08389	0.11548	0.15276	0.18926	0.20601
	1.47571	0.9833	0.7865	0.47391	0.27637	0.17811	0.11458	0.08761	0.08171	0.07186	0.07648	0.07491	0.08057	0.10607	0.16576	0.22506	0.23462
	1.47569	0.91129	0.74444	0.47005	0.29344	0.18366	0.11702	0.08864	0.07944	0.07212	0.0776	0.07241	0.08444	0.12575	0.1701	0.21483	0.24177
	1.47567	0.84037	0.73696	0.47838	0.29651	0.20011	0.12579	0.09141	0.08086	0.06963	0.0776	0.07338	0.07781	0.13601	0.20368	0.24041	0.27611
	1.47564	0.72796	0.71565	0.50416	0.31952	0.20637	0.13083	0.09215	0.07803	0.07147	0.07941	0.0795	0.08444	0.12831	0.18635	0.25192	0.28612
	1.47562	0.61555	0.70686	0.5403	0.32125	0.22604	0.13733	0.09551	0.08313	0.06872	0.07008	0.07519	0.07781	0.14029	0.1961	0.27238	0.33763
	1.47559	0.50602	0.67265	0.57584	0.35251	0.24911	0.15521	0.09419	0.08015	0.06793	0.07119	0.07172	0.08113	0.14628	0.21127	0.28517	0.34907
	1.47557	0.40187	0.60946	0.61665	0.3644	0.25858	0.1583	0.10019	0.07831	0.06885	0.07161	0.07047	0.08002	0.15056	0.21343	0.32097	0.36481
	1.47554	0.32017	0.553	0.67107	0.40065	0.26395	0.17357	0.10326	0.08015	0.0661	0.06785	0.06908	0.07506	0.15825	0.2286	0.33504	0.39342
	1.47552	0.26037	0.46887	0.71939	0.44381	0.28165	0.18966	0.11511	0.08256	0.06846	0.06715	0.06685	0.0883	0.1574	0.2546	0.35934	0.39628
	1.47549	0.22607	0.40998	0.73807	0.51592	0.31134	0.20088	0.12476	0.08327	0.06702	0.06799	0.06491	0.08996	0.17023	0.28386	0.3913	0.44349
	1.47547	0.1898	0.34268	0.75066	0.59206	0.34192	0.22786	0.14041	0.09023	0.07068	0.06339	0.06866	0.08609	0.18221	0.31203	0.43095	0.47353
	1.47544	0.16466	0.28977	0.70964	0.68201	0.38126	0.24882	0.15343	0.10058	0.07173	0.0652	0.06866	0.09658	0.19418	0.36186	0.46675	0.46495
	1.47542	0.14473	0.24079	0.64264	0.74971	0.43491	0.25971	0.16776	0.10909	0.07421	0.07147	0.07144	0.10044	0.20701	0.36945	0.47187	0.46209
	1.47539	0.12013	0.19462	0.53218	0.76947	0.48999	0.28328	0.18268	0.11165	0.07801	0.0691	0.07213	0.11093	0.22498	0.37378	0.48721	0.43634
	1.47537	0.10397	0.15891	0.43513	0.76812	0.55418	0.30505	0.19746	0.12569	0.0801	0.07063	0.07436	0.10155	0.24465	0.40303	0.46036	0.43777
	1.47534	0.0984	0.14059	0.35208	0.72094	0.63609	0.33236	0.21281	0.13988	0.08482	0.06826	0.06894	0.11589	0.26604	0.41387	0.43478	0.37768
	1.47532	0.08368	0.11871	0.2936	0.66264	0.70887	0.38778	0.22744	0.15548	0.09267	0.07481	0.07575	0.12031	0.28229	0.46154	0.44246	0.36767
	1.47529	0.07793	0.10843	0.24406	0.58803	0.78147	0.45262	0.25274	0.17407	0.10209	0.07955	0.07811	0.13907	0.29683	0.45829	0.43606	0.36624
	1.47527	0.07039	0.09422	0.20325	0.50652	0.83155	0.53714	0.28419	0.19208	0.11165	0.08721	0.08714	0.14128	0.32763	0.48104	0.41432	0.34478
	1.47524	0.06752	0.09179	0.18132	0.41983	0.82153	0.62847	0.31373	0.21024	0.13141	0.0932	0.09117	0.1468	0.37725	0.48754	0.40537	0.33906
	1.47522	0.06123	0.08263	0.1535	0.34561	0.77772	0.71559	0.3522	0.23493	0.14791	0.09836	0.10271	0.17329	0.40205	0.49296	0.40281	0.37625
	1.47519	0.05567	0.07572	0.13259	0.28308	0.67918	0.77799	0.40442	0.24245	0.15864	0.11354	0.11077	0.17991	0.41317	0.47454	0.38491	0.43062
	1.47517	0.05225	0.06581	0.11228	0.2336	0.57743	0.8105	0.4717	0.26387	0.17775	0.12455	0.11675	0.19481	0.43541	0.49729	0.41816	0.46495
	1.47514	0.0483	0.06282	0.09726	0.18719	0.47729	0.81879	0.55463	0.29423	0.18626	0.13876	0.13607	0.21689	0.47305	0.47454	0.47059	0.52217
	1.47512	0.04381	0.05702	0.09137	0.16149	0.37482	0.77036	0.63537	0.32118	0.20144	0.15464	0.14913	0.23289	0.49358	0.48429	0.51662	0.62089
	1.47509	0.04184	0.05216	0.08203	0.13675	0.31134	0.70112	0.72766	0.38403	0.22107	0.16787	0.16803	0.25055	0.51497	0.52004	0.6087	0.72246
	1.47507	0.03968	0.04786	0.07858	0.12236	0.25358	0.61466	0.79041	0.45184	0.23927	0.1839	0.17832	0.26766	0.54149	0.6013	0.69182	0.84263
	1.47504	0.03735	0.04655	0.06964	0.10644	0.20941	0.51601	0.81132	0.54093	0.26113	0.20786	0.19722	0.2936	0.57571	0.66631	0.81586	0.95708
	1.47502	0.03609	0.04393	0.06599	0.1005	0.17793	0.42678	0.79713	0.63498	0.29476	0.21636	0.20917	0.31678	0.6065	0.74648	0.90409	0.98283
	1.47499	0.03286	0.03889	0.06274	0.07979	0.152	0.3439	0.72503	0.7096	0.33887	0.23293	0.22516	0.367	0.64585	0.83207	0.98082	1
	1.47497	0.02981	0.03776	0.05685	0.07614	0.12911	0.26832	0.62761	0.78238	0.39594	0.25258	0.23711	0.40342	0.71257	0.92524	1	0.91416
	1.47495	0.02873	0.03421	0.04873	0.07115	0.11338	0.22266	0.52976	0.81912	0.46846	0.27515	0.26671	0.42715	0.77331	0.97941	0.95013	0.87268
	1.47492	0.02729	0.03589	0.05137	0.06732	0.09496	0.18723	0.44552	0.81827	0.55746	0.31792	0.29159	0.50662	0.86826	1	0.87724	0.75393
	1.4749	0.02658	0.03122	0.0467	0.0585	0.09174	0.15943	0.36522	0.775	0.66309	0.37643	0.33718	0.56126	0.94183	0.95775	0.7954	0.65808
	1.47487	0.02693	0.03122	0.04426	0.05773	0.08459	0.13717	0.29457	0.71131	0.75864	0.44692	0.38819	0.65177	0.98204	0.91874	0.7289	0.59657
	1.47485	0.0246	0.03085	0.04122	0.05293	0.076	0.12157	0.24221	0.62207	0.82277	0.5372	0.4656	0.73565	1	0.84399	0.62276	0.51502
	1.47482	0.02496	0.02991	0.04284	0.04833	0.06724	0.10499	0.21018	0.52447	0.82592	0.62497	0.53899	0.79691	0.95038	0.75081	0.51279	0.44635
	1.4748	0.02568	0.02823	0.03695	0.0491	0.06456	0.09345	0.17303	0.42105	0.78534	0.71245	0.61835	0.83775	0.87596	0.59372	0.45396	0.39914
	1.47477	0.01867	0.02673	0.03228	0.04296	0.05669	0.08354	0.14378	0.34005	0.71165	0.79604	0.6902	0.85927	0.74936	0.52654	0.36829	0.32332
	1.47475	0.02245	0.02599	0.03492	0.04143	0.05275	0.072	0.12023	0.27749	0.60916	0.83658	0.75705	0.85375	0.67151	0.4182	0.32609	0.32332
	1.47472	0.02029	0.02505	0.03025	0.03817	0.04882	0.0681	0.10282	0.22046	0.51204	0.83449	0.81571	0.80629	0.56202	0.37703	0.30051	0.28898
	1.4747	0.02173	0.02599	0.03208	0.03682	0.04793	0.06143	0.09185	0.18442	0.42435	0.81415	0.82682	0.766	0.47733	0.34236	0.28517	0.29185
	1.47467	0.01867	0.0258	0.02924	0.03606	0.04632	0.05883	0.08659	0.15719	0.34463	0.76317	0.8114	0.70751	0.42686	0.31528	0.25703	0.26323
	1.47465	0.01975	0.02225	0.02985	0.03337	0.04328	0.05591	0.08015	0.14045	0.29607	0.67902	0.76928	0.63521	0.39863	0.29794	0.27621	0.24034
	1.47462	0.01885	0.02243	0.02964	0.03318	0.04006	0.05314	0.07021	0.12073	0.24031	0.57676	0.69034	0.53808	0.36356	0.27844	0.23274	0.22461
	1.4746	0.01796	0.02187	0.02579	0.03107	0.03666	0.04729	0.06319	0.10611	0.19594	0.47785	0.58416	0.46909	0.31565	0.25135	0.24552	0.21459
	1.47457	0.01526	0.01982	0.02396	0.03126	0.03773	0.04388	0.05851	0.09406	0.16243	0.37295	0.47797	0.39459	0.28486	0.24594	0.21483	0.18598
	1.47455	0.01616	0.01963	0.02477	0.02628	0.03344	0.03949	0.05105	0.07675	0.13063	0.30705	0.37971	0.3245	0.26518	0.23402	0.19821	0.19886
	1.47452	0.01652	0.0187	0.02376	0.0257	0.03219	0.03852	0.04768	0.07065	0.10969	0.24645	0.31035	0.28201	0.22327	0.2286	0.18798	0.18026
	1.4745	0.01401	0.01739	0.02173	0.02493	0.03129	0.03771	0.04168	0.06171	0.10026	0.20911	0.26032	0.22958	0.21728	0.1896	0.18286	0.1774
	1.47448	0.0167	0.01851	0.02457	0.02896	0.03058	0.03462	0.04432	0.06129	0.09097	0.17749	0.22404	0.20751	0.20188	0.16468	0.18286	0.15451
	1.47445	0.0158	0.01664	0.02416	0.02723	0.02986	0.0351	0.0411	0.05632	0.08037	0.15534	0.18652	0.17219	0.16424	0.17335	0.18031	0.14449
	1.47443	0.01454	0.01739	0.02193	0.02455	0.02861	0.03315	0.03891	0.05476	0.07291	0.13221	0.15997	0.1468	0.14457	0.15168	0.14578	0.14735
	1.4744	0.01544	0.01626	0.01827	0.02512	0.02825	0.03072	0.03569	0.04639	0.06584	0.11284	0.13565	0.12417	0.11548	0.12568	0.13811	0.13448
	1.47438	0.01419	0.01757	0.02112	0.02301	0.02593	0.03104	0.03554	0.0454	0.05694	0.09752	0.11703	0.11258	0.11035	0.10293	0.1266	0.12446
	1.47435	0.01275	0.01739	0.02071	0.02148	0.02682	0.02665	0.03115	0.04256	0.05445	0.0847	0.0991	0.10541	0.08896	0.09967	0.11765	0.10873
	1.47433	0.01383	0.01589	0.02071	0.02091	0.02396	0.02519	0.02911	0.03873	0.05013	0.07216	0.08965	0.08499	0.07784	0.09859	0.1023	0.10014
	1.4743	0.01293	0.01701	0.01929	0.0211	0.02289	0.02633	0.02779	0.03901	0.04686	0.07161	0.08033	0.07671	0.07357	0.08667	0.0844	0.10014
	1.47428	0.01401	0.0157	0.01827	0.02263	0.02039	0.02535	0.0294	0.03561	0.04437	0.06604	0.0745	0.06788	0.06929	0.07151	0.08696	0.09442
	1.47425	0.01203	0.01514	0.02091	0.02129	0.02235	0.02503	0.02969	0.03547	0.04267	0.05698	0.06866	0.06898	0.06416	0.07042	0.0665	0.07439
	1.47423	0.01203	0.01458	0.01766	0.01937	0.02217	0.026	0.02764	0.03291	0.0377	0.05517	0.06143	0.06623	0.06587	0.06284	0.07928	0.07439
	1.4742	0.01472	0.01346	0.01868	0.01918	0.022	0.02194	0.02574	0.02908	0.03495	0.05155	0.05323	0.05629	0.06245	0.0585	0.0601	0.05866
	1.47418	0.01275	0.01196	0.01726	0.0188	0.01896	0.02308	0.02457	0.02951	0.0322	0.04653	0.05226	0.05353	0.05646	0.05309	0.05243	0.05293
	1.47415	0.01041	0.01365	0.01584	0.0163	0.02217	0.0221	0.02209	0.02681	0.02958	0.04026	0.04545	0.04801	0.05047	0.05959	0.05882	0.05436
	1.47413	0.01275	0.01421	0.01746	0.01803	0.01931	0.02113	0.02267	0.02568	0.0301	0.03943	0.04239	0.04525	0.05047	0.05525	0.05882	0.04864
	1.4741	0.01131	0.01421	0.01563	0.01726	0.02092	0.02292	0.02018	0.0261	0.03102	0.0397	0.0378	0.04525	0.05047	0.05634	0.05499	0.05007
	1.47408	0.01275	0.01327	0.01563	0.01937	0.01913	0.01983	0.0215	0.02412	0.02853	0.0358	0.04072	0.03863	0.0479	0.04442	0.04604	0.05436
	1.47406	0.01221	0.01383	0.01543	0.0188	0.02092	0.02162	0.02092	0.02568	0.02762	0.03636	0.0378	0.04249	0.04021	0.04767	0.05243	0.05579
	1.47403	0.01311	0.01346	0.01543	0.0186	0.01735	0.02113	0.01916	0.02298	0.02579	0.03218	0.03544	0.04084	0.04534	0.052	0.04348	0.05007
	1.47401	0.01113	0.01327	0.01685	0.01803	0.01806	0.01885	0.02077	0.02355	0.02592	0.0326	0.03461	0.03587	0.04962	0.04117	0.04476	0.04721
	1.47398	0.01113	0.01122	0.01726	0.01611	0.01735	0.01967	0.02018	0.02014	0.02199	0.02967	0.03169	0.03146	0.04106	0.0455	0.04476	0.04006
	1.47396	0.00934	0.01253	0.01401	0.01726	0.01627	0.01837	0.01901	0.02114	0.02264	0.02856	0.0296	0.03146	0.03678	0.04117	0.04476	0.03863
	1.47393	0.00988	0.01103	0.01624	0.01764	0.01681	0.01576	0.0196	0.02014	0.02186	0.02675	0.02849	0.03201	0.04106	0.04009	0.04092	0.04006
	1.47391	0.01113	0.01309	0.01462	0.01649	0.0177	0.01804	0.01843	0.02057	0.0212	0.02438	0.0278	0.02704	0.03507	0.04442	0.04348	0.04435
	1.47388	0.01006	0.01271	0.01604	0.01477	0.01574	0.01706	0.01741	0.02	0.02173	0.02563	0.03002	0.02704	0.03507	0.03792	0.0422	0.03577
	1.47386	0.01041	0.01178	0.01401	0.014	0.01717	0.0156	0.01843	0.02029	0.02094	0.02605	0.02655	0.03091	0.02908	0.03359	0.03836	0.04292
	1.47383	0.00898	0.01159	0.01279	0.01496	0.01431	0.01479	0.01784	0.01929	0.02055	0.02438	0.02432	0.02539	0.02994	0.03467	0.03325	0.0372
	1.47381	0.01006	0.01196	0.01421	0.01534	0.01627	0.01641	0.01624	0.01944	0.02042	0.02327	0.02363	0.03091	0.02994	0.0325	0.03708	0.03433
	1.47378	0.00718	0.01103	0.01442	0.01266	0.01556	0.01641	0.01492	0.01674	0.01662	0.02299	0.02377	0.02318	0.03336	0.02925	0.03453	0.03004
	1.47376	0.01006	0.00972	0.01299	0.01343	0.01502	0.01609	0.01565	0.01646	0.01688	0.02271	0.02196	0.02925	0.03593	0.03359	0.03836	0.03577
	1.47373	0.0088	0.01103	0.0132	0.01208	0.01323	0.01528	0.0155	0.01617	0.01806	0.02145	0.02196	0.02483	0.02908	0.03684	0.03964	0.03433
	1.47371	0.01024	0.0114	0.0134	0.01304	0.01466	0.01479	0.01404	0.01674	0.01636	0.02048	0.02182	0.0287	0.03165	0.03359	0.03325	0.0372
	1.47369	0.0097	0.01084	0.01299	0.01247	0.01395	0.01479	0.0136	0.01631	0.01675	0.01881	0.02168	0.02649	0.03422	0.03467	0.02685	0.0372
	1.47366	0.00826	0.01122	0.01381	0.01362	0.0152	0.01544	0.0158	0.01575	0.01662	0.01867	0.02099	0.02263	0.02481	0.02817	0.03581	0.03433
	1.47364	0.00934	0.00916	0.01218	0.01534	0.01431	0.01511	0.01419	0.01589	0.01675	0.01895	0.02043	0.02483	0.02481	0.026	0.03325	0.0372
	1.47361	0.01024	0.00935	0.0134	0.01189	0.01359	0.01349	0.01594	0.01546	0.01571	0.01769	0.01987	0.02483	0.02737	0.0325	0.02685	0.03433
	1.47359	0.00952	0.00953	0.0134	0.01419	0.01484	0.01284	0.01316	0.01461	0.01505	0.01728	0.01765	0.02208	0.02737	0.02709	0.03325	0.0329
	1.47356	0.00916	0.01159	0.0132	0.01304	0.01413	0.01463	0.01419	0.01334	0.01584	0.01853	0.01876	0.02097	0.02652	0.02709	0.03453	0.03577
	1.47354	0.00952	0.00953	0.01259	0.01227	0.01466	0.01316	0.0136	0.01348	0.01571	0.017	0.01779	0.01987	0.02737	0.026	0.02685	0.03004
	1.47351	0.00808	0.00972	0.01259	0.0117	0.01377	0.01381	0.0136	0.01319	0.01283	0.01867	0.0164	0.02208	0.02139	0.02925	0.03069	0.02718
	1.47349	0.0088	0.00916	0.01259	0.01343	0.01216	0.01365	0.01404	0.0149	0.01414	0.01616	0.0171	0.01987	0.03165	0.026	0.02941	0.03147
	1.47346	0.00862	0.00991	0.01056	0.01343	0.01305	0.01398	0.01375	0.01433	0.01479	0.01616	0.0164	0.02097	0.02652	0.03034	0.03964	0.02861
	1.47344	0.00952	0.00953	0.01198	0.01304	0.01252	0.01349	0.01258	0.01234	0.01584	0.017	0.01904	0.02263	0.02481	0.02709	0.03197	0.02861
	1.47341	0.00898	0.00785	0.01137	0.01266	0.01377	0.01446	0.01243	0.01319	0.01296	0.01532	0.01598	0.01656	0.02566	0.02817	0.03453	0.02718
	1.47339	0.00772	0.00972	0.01137	0.01112	0.01162	0.01203	0.01346	0.01348	0.01191	0.01337	0.01571	0.01876	0.02139	0.03034	0.03069	0.02718
	1.47336	0.00844	0.00823	0.01117	0.01112	0.01109	0.01073	0.01185	0.01263	0.01479	0.01477	0.01529	0.01656	0.02652	0.02492	0.02685	0.02146
	1.47334	0.00898	0.00841	0.00914	0.01093	0.01073	0.01333	0.01185	0.01291	0.01152	0.01351	0.01515	0.02152	0.02224	0.02275	0.02685	0.02718
	1.47332	0.00718	0.00785	0.00995	0.00901	0.01216	0.01089	0.01375	0.01263	0.01335	0.01435	0.01418	0.02042	0.02566	0.03034	0.02685	0.02861
	1.47329	0.00862	0.0086	0.01178	0.0117	0.01198	0.01105	0.01097	0.01248	0.01309	0.01644	0.01432	0.01766	0.02481	0.02384	0.02558	0.03004
	1.47327	0.00862	0.00935	0.0132	0.01304	0.01216	0.01349	0.01229	0.01248	0.01257	0.01421	0.01598	0.01987	0.0231	0.02059	0.02941	0.02861
	1.47324	0.00916	0.00972	0.01157	0.01208	0.01395	0.01089	0.01272	0.01404	0.0123	0.01337	0.01501	0.016	0.01882	0.02384	0.02174	0.0329
	1.47322	0.00898	0.00991	0.01056	0.01112	0.0127	0.0117	0.01155	0.01206	0.01243	0.01337	0.01487	0.01656	0.02139	0.02709	0.03069	0.02718
	1.47319	0.00826	0.00879	0.00954	0.01151	0.01037	0.01235	0.01141	0.01121	0.0123	0.01323	0.01418	0.01545	0.01882	0.02167	0.02941	0.03004
	1.47317	0.00844	0.00972	0.00975	0.01074	0.01073	0.01333	0.01185	0.01163	0.01296	0.01519	0.01473	0.01545	0.02395	0.0195	0.02685	0.02432
	1.47314	0.00718	0.00935	0.01076	0.01323	0.01341	0.01186	0.01185	0.01135	0.01204	0.01463	0.01306	0.01435	0.02053	0.02384	0.02685	0.02289
	1.47312	0.00772	0.00972	0.01198	0.01132	0.01144	0.01105	0.01258	0.01291	0.01204	0.01365	0.0139	0.016	0.02053	0.02384	0.02302	0.02575
	1.47309	0.00916	0.00897	0.01239	0.01093	0.01162	0.01186	0.01155	0.00936	0.01152	0.01379	0.01501	0.016	0.02224	0.026	0.02813	0.02575
	1.47307	0.00898	0.01103	0.01137	0.01016	0.01216	0.01186	0.01243	0.01334	0.01178	0.01323	0.01432	0.016	0.01796	0.03034	0.02558	0.02575
	1.47304	0.00736	0.00823	0.01137	0.00997	0.01144	0.00991	0.01112	0.01064	0.0106	0.01393	0.0132	0.016	0.02053	0.01733	0.03197	0.02003
	1.47302	0.00826	0.00916	0.01157	0.01112	0.01127	0.01203	0.01097	0.01021	0.01113	0.01198	0.01348	0.01545	0.01796	0.02817	0.02941	0.02146
	1.473	0.00754	0.00916	0.01036	0.0116	0.01055	0.01195	0.01112	0.01064	0.01093	0.01177	0.01216	0.01573	0.01839	0.02221	0.02685	0.02575
	1.47297	0.00593	0.00897	0.00914	0.01189	0.00984	0.01186	0.01126	0.01107	0.01073	0.01156	0.01084	0.016	0.01882	0.01625	0.02302	0.02432
	1.47295	0.00862	0.0071	0.00975	0.01055	0.00984	0.0117	0.01009	0.01192	0.01217	0.01045	0.01251	0.0149	0.01967	0.02167	0.03069	0.02146
	1.47292	0.00718	0.00935	0.01117	0.01093	0.01109	0.01138	0.01126	0.01149	0.01191	0.01365	0.01418	0.01711	0.0231	0.026	0.02685	0.02861
	1.4729	0.00736	0.00729	0.01137	0.01016	0.01127	0.0117	0.01155	0.01021	0.01191	0.01184	0.01348	0.01214	0.01882	0.02384	0.02302	0.02289
	1.47287	0.00772	0.00841	0.01056	0.01074	0.01055	0.01056	0.01024	0.01021	0.01073	0.01268	0.01362	0.01656	0.02652	0.02925	0.03069	0.02718
	1.47285	0.00718	0.00841	0.01015	0.01112	0.01055	0.01154	0.00921	0.01036	0.0106	0.01198	0.01181	0.0138	0.02481	0.01842	0.02685	0.03433
	1.47282	0.0079	0.00785	0.00995	0.01132	0.01091	0.0104	0.01024	0.01007	0.01204	0.01115	0.01251	0.01325	0.02053	0.02709	0.02046	0.02289
	1.4728	0.00682	0.00729	0.00995	0.00997	0.01019	0.00796	0.01038	0.01036	0.01086	0.01184	0.0114	0.01104	0.02053	0.02275	0.02685	0.02289
	1.47277	0.007	0.00841	0.01015	0.00978	0.01162	0.01089	0.01082	0.01092	0.01008	0.01365	0.01181	0.01545	0.01796	0.02167	0.02685	0.02575
	1.47275	0.00736	0.00823	0.00812	0.00882	0.01091	0.0091	0.00892	0.01177	0.01073	0.01059	0.01084	0.0149	0.01625	0.02492	0.02813	0.02575
	1.47273	0.00754	0.00673	0.01056	0.00978	0.01091	0.01073	0.01155	0.01007	0.01152	0.01087	0.0114	0.01325	0.01967	0.01842	0.02302	0.02432
	1.4727	0.0079	0.0071	0.00975	0.00901	0.0093	0.00943	0.00907	0.01163	0.0089	0.01128	0.01348	0.01435	0.02053	0.01842	0.03197	0.02718
	1.47268	0.00754	0.00748	0.00893	0.00882	0.01073	0.00845	0.01126	0.01163	0.01073	0.01296	0.01154	0.0149	0.01283	0.01625	0.02813	0.0329
	1.47265	0.00718	0.00841	0.01076	0.01055	0.01144	0.0091	0.01141	0.01036	0.01047	0.01212	0.01251	0.01656	0.02053	0.02167	0.02685	0.03004
	1.47263	0.00557	0.00841	0.00975	0.00997	0.01127	0.00991	0.01009	0.01021	0.00942	0.00892	0.01195	0.01656	0.01882	0.02492	0.02302	0.03147
	1.4726	0.007	0.00897	0.00792	0.00997	0.01252	0.00943	0.00965	0.00936	0.01021	0.01254	0.01098	0.01325	0.01882	0.02275	0.01918	0.02575
	1.47258	0.00772	0.00823	0.00893	0.01227	0.01019	0.00943	0.0098	0.00993	0.01021	0.00989	0.00848	0.0138	0.01882	0.02059	0.02046	0.02003
	1.47255	0.007	0.00785	0.00975	0.01093	0.01127	0.01024	0.01009	0.0105	0.00851	0.01156	0.01126	0.0138	0.01882	0.01733	0.02813	0.02289
	1.47253	0.00754	0.00841	0.00914	0.01093	0.01091	0.00796	0.00965	0.00936	0.00916	0.01073	0.01181	0.0138	0.01967	0.02384	0.02302	0.02003
	1.4725	0.00826	0.00766	0.00934	0.0094	0.01055	0.0091	0.00921	0.00922	0.00982	0.01073	0.01001	0.0138	0.01625	0.02167	0.02685	0.03147
	1.47248	0.00628	0.00729	0.01056	0.00978	0.01037	0.00991	0.00965	0.00965	0.00903	0.01142	0.00987	0.01711	0.01625	0.02059	0.0243	0.0329
	1.47246	0.00682	0.00785	0.00995	0.01055	0.01144	0.00959	0.00878	0.00936	0.01126	0.01031	0.01167	0.0138	0.02481	0.01733	0.02685	0.02718
	1.47243	0.007	0.00804	0.00772	0.00959	0.00948	0.00991	0.01141	0.00837	0.00942	0.01087	0.01084	0.01545	0.01882	0.02167	0.01918	0.03004
	1.47241	0.00682	0.00823	0.00934	0.00844	0.01019	0.00975	0.00936	0.01036	0.01034	0.01017	0.00959	0.01269	0.01625	0.02384	0.02046	0.03147
	1.47238	0.00628	0.00729	0.00934	0.00786	0.01019	0.01089	0.01068	0.0088	0.00929	0.01003	0.0114	0.0149	0.01882	0.02167	0.02813	0.02432
	1.47236	0.00539	0.00804	0.00832	0.00863	0.01073	0.00943	0.00863	0.01007	0.00942	0.01017	0.01098	0.01269	0.01967	0.02275	0.0243	0.02718
	1.47233	0.00772	0.00823	0.00812	0.01074	0.00912	0.01089	0.01038	0.01121	0.00903	0.01142	0.0107	0.016	0.01967	0.02167	0.02685	0.03004
	1.47231	0.00682	0.00729	0.00975	0.01151	0.00984	0.00894	0.00951	0.0078	0.01008	0.01156	0.01112	0.01159	0.01625	0.02059	0.02302	0.02718
	1.47228	0.00844	0.00823	0.00914	0.00997	0.01073	0.01008	0.00936	0.01007	0.00903	0.01087	0.01042	0.01269	0.01625	0.02059	0.02302	0.02861
	1.47226	0.00521	0.00785	0.00934	0.00882	0.01234	0.0091	0.00965	0.0095	0.00864	0.01017	0.01028	0.01159	0.01625	0.01408	0.02558	0.02146
	1.47224	0.007	0.00804	0.00832	0.01036	0.00876	0.01008	0.00892	0.00908	0.00916	0.00975	0.01042	0.01325	0.0154	0.01408	0.02813	0.02861
	1.47221	0.00646	0.00598	0.00893	0.00729	0.00912	0.00829	0.00804	0.00865	0.00903	0.00822	0.01028	0.0149	0.01796	0.02275	0.02174	0.02575
	1.47219	0.00664	0.00748	0.00934	0.00978	0.00912	0.00829	0.00804	0.00794	0.00969	0.01059	0.01001	0.01545	0.01967	0.01517	0.02558	0.02861
	1.47216	0.007	0.00916	0.00893	0.01055	0.00787	0.00926	0.01024	0.00908	0.00785	0.01003	0.01001	0.01435	0.01882	0.02167	0.02558	0.02146
	1.47214	0.00664	0.0086	0.00832	0.00997	0.00787	0.00829	0.00951	0.00936	0.00877	0.01003	0.00973	0.01711	0.01625	0.01842	0.0243	0.02575
	1.47211	0.00485	0.00785	0.00873	0.01074	0.00876	0.00894	0.00863	0.00965	0.00903	0.01017	0.01098	0.01269	0.01967	0.02925	0.02046	0.02861
	1.47209	0.00736	0.00991	0.00975	0.00863	0.01091	0.0091	0.01009	0.00993	0.00903	0.01059	0.01126	0.0138	0.01711	0.02167	0.02302	0.01717
	1.47206	0.00593	0.00729	0.00975	0.00901	0.00948	0.01056	0.01009	0.00936	0.00825	0.01101	0.01042	0.01269	0.01625	0.026	0.02174	0.02718
	1.47204	0.00611	0.00766	0.00792	0.00978	0.00751	0.00926	0.00907	0.00979	0.00877	0.00864	0.00959	0.0149	0.01625	0.01733	0.02046	0.02575
	1.47202	0.00646	0.00804	0.0069	0.00978	0.00948	0.00975	0.00892	0.00865	0.00969	0.00836	0.01015	0.00883	0.01454	0.02275	0.0179	0.02289
	1.47199	0.00772	0.00766	0.00832	0.00901	0.00966	0.00959	0.01009	0.00894	0.00798	0.00975	0.01028	0.01435	0.01967	0.01733	0.0179	0.02861
	1.47197	0.00718	0.00804	0.01015	0.00748	0.00912	0.00975	0.00921	0.0088	0.00864	0.01101	0.01042	0.01049	0.01796	0.02275	0.02941	0.03004
	1.47194	0.00736	0.00729	0.00792	0.01074	0.00912	0.00959	0.0079	0.01007	0.0089	0.01087	0.01126	0.01545	0.01454	0.02384	0.02174	0.02718
	1.47192	0.00772	0.00617	0.00914	0.00997	0.00948	0.00975	0.00965	0.0088	0.00955	0.00961	0.00987	0.01711	0.01454	0.02384	0.02558	0.03147
	1.47189	0.00557	0.00953	0.00934	0.00767	0.01127	0.01024	0.0098	0.00794	0.00746	0.01003	0.01126	0.0138	0.01882	0.01842	0.02685	0.03147
	1.47187	0.00718	0.00823	0.00609	0.0094	0.0084	0.00829	0.00892	0.0078	0.0089	0.01087	0.00973	0.01214	0.01711	0.01625	0.02046	0.03433
	1.47184	0.00628	0.00823	0.00954	0.01016	0.01109	0.00878	0.00936	0.00851	0.00812	0.00933	0.00959	0.01269	0.01796	0.01842	0.0243	0.03147
	1.47182	0.007	0.0058	0.00893	0.00825	0.00769	0.01008	0.00863	0.00908	0.00772	0.01017	0.01028	0.01159	0.01283	0.01408	0.02302	0.02718
	1.47179	0.00664	0.00766	0.00975	0.0094	0.00876	0.01008	0.00848	0.00837	0.00851	0.01142	0.0089	0.0138	0.01711	0.01733	0.02174	0.02432
	1.47177	0.007	0.00636	0.00792	0.0094	0.00966	0.00748	0.00907	0.00979	0.00838	0.00919	0.01015	0.01214	0.01796	0.02275	0.02174	0.02861
	1.47175	0.00628	0.00598	0.00975	0.00901	0.00984	0.00991	0.00892	0.0088	0.00838	0.00989	0.00987	0.01214	0.01283	0.02167	0.02685	0.03004
	1.47172	0.00503	0.00654	0.00792	0.00921	0.0093	0.0078	0.00951	0.01007	0.00942	0.01045	0.00959	0.01325	0.01882	0.0195	0.0243	0.02718
	1.4717	0.00718	0.00916	0.00751	0.0094	0.00805	0.00959	0.00775	0.00766	0.00903	0.00989	0.01001	0.00938	0.01454	0.0195	0.0179	0.02575
	1.47167	0.00736	0.00804	0.00934	0.0094	0.00876	0.00829	0.00892	0.00908	0.00877	0.00906	0.01015	0.01159	0.01711	0.02167	0.02302	0.02432
	1.47165	0.00628	0.0058	0.00914	0.0094	0.00984	0.00861	0.00848	0.00908	0.00785	0.0085	0.01028	0.01325	0.01283	0.02275	0.01918	0.02575
	1.47162	0.00431	0.00617	0.00772	0.00959	0.01001	0.0091	0.00848	0.00922	0.00812	0.00919	0.00959	0.0149	0.02139	0.02167	0.02046	0.02718
	1.4716	0.00575	0.00598	0.00954	0.00921	0.00876	0.00926	0.00848	0.00837	0.00838	0.00864	0.00959	0.01049	0.01882	0.01517	0.02302	0.02575
	1.47158	0.00682	0.00729	0.00731	0.00863	0.00966	0.00813	0.00863	0.00837	0.00825	0.00933	0.00973	0.01435	0.01625	0.02275	0.01918	0.02718
	1.47155	0.00557	0.00654	0.00934	0.00901	0.00876	0.00926	0.00863	0.00894	0.00825	0.00961	0.00973	0.01269	0.01882	0.01842	0.02813	0.03433
	1.47153	0.00664	0.00766	0.00914	0.00863	0.01001	0.00878	0.00892	0.00894	0.00851	0.00975	0.0107	0.01159	0.0154	0.01083	0.02174	0.02575
	1.4715	0.00664	0.0058	0.00934	0.00921	0.0084	0.00796	0.01082	0.00936	0.00955	0.00975	0.01001	0.01325	0.02139	0.02167	0.02813	0.02575
	1.47148	0.00575	0.00692	0.00832	0.00825	0.01001	0.00943	0.00965	0.0088	0.00772	0.00822	0.0089	0.01159	0.01882	0.02059	0.02813	0.02432
	1.47145	0.00682	0.00617	0.00832	0.00901	0.00876	0.00878	0.00951	0.0095	0.00851	0.00989	0.01084	0.01159	0.02053	0.02167	0.02813	0.02003
	1.47143	0.00682	0.00748	0.00812	0.00863	0.00984	0.0091	0.00878	0.0078	0.00746	0.00989	0.01042	0.01104	0.01711	0.02275	0.02558	0.0329
	1.4714	0.00682	0.0058	0.00792	0.00901	0.01019	0.00829	0.00804	0.00766	0.00929	0.00794	0.00931	0.01269	0.01796	0.02167	0.02302	0.03004
	1.47138	0.00557	0.00692	0.00812	0.0094	0.01073	0.00991	0.00687	0.00823	0.00838	0.00989	0.01001	0.01159	0.01283	0.02167	0.02558	0.02289
	1.47136	0.00646	0.00823	0.00832	0.00882	0.00733	0.00829	0.00819	0.00894	0.00877	0.00906	0.00945	0.01159	0.01711	0.02059	0.02685	0.02718
	1.47133	0.00593	0.00636	0.00893	0.00997	0.0093	0.00894	0.00863	0.00865	0.00864	0.00933	0.01015	0.01325	0.02053	0.01733	0.02302	0.02432
	1.47131	0.007	0.00748	0.00792	0.00921	0.0093	0.00959	0.00921	0.00823	0.00733	0.00989	0.00973	0.01325	0.01625	0.02167	0.02174	0.03147
	1.47128	0.00628	0.00673	0.00711	0.00844	0.01019	0.00959	0.00907	0.00894	0.00838	0.0078	0.01042	0.01269	0.01967	0.01625	0.02174	0.02432
	1.47126	0.00664	0.00785	0.00975	0.00997	0.00894	0.00894	0.00761	0.00894	0.00877	0.00947	0.01056	0.01269	0.01454	0.02492	0.0243	0.02289
	1.47123	0.00503	0.00766	0.00812	0.00997	0.00912	0.00796	0.0079	0.00908	0.0089	0.00906	0.01056	0.0138	0.01967	0.02059	0.0179	0.0329
	1.47121	0.00682	0.0058	0.00853	0.00921	0.01019	0.00861	0.0079	0.00851	0.00877	0.00864	0.00917	0.01325	0.0154	0.02059	0.02302	0.03004
	1.47118	0.00682	0.00766	0.00873	0.00978	0.00805	0.00878	0.00951	0.0078	0.00982	0.00919	0.00987	0.0138	0.0154	0.013	0.02046	0.02289
	1.47116	0.00646	0.00673	0.00812	0.00825	0.00876	0.00861	0.00878	0.00823	0.00851	0.00919	0.01042	0.01269	0.01283	0.01192	0.02558	0.02575
	1.47114	0.00646	0.00673	0.0069	0.01055	0.01073	0.00813	0.00863	0.0088	0.00916	0.00947	0.01015	0.01325	0.01283	0.01625	0.02813	0.02718
	1.47111	0.00664	0.00654	0.00873	0.00844	0.00948	0.00943	0.00819	0.00851	0.00903	0.01003	0.00917	0.01159	0.02139	0.02167	0.0243	0.02861
	1.47109	0.00628	0.00636	0.00792	0.00806	0.0084	0.00861	0.00892	0.00993	0.00812	0.01017	0.00973	0.0138	0.01711	0.0195	0.02302	0.02575
	1.47106	0.00557	0.00748	0.00792	0.01016	0.01001	0.00861	0.00819	0.00993	0.00864	0.01003	0.01001	0.0138	0.01796	0.02817	0.02302	0.02575
	1.47104	0.00611	0.00766	0.00751	0.00882	0.01055	0.0091	0.00804	0.00908	0.0072	0.00919	0.00903	0.01159	0.02053	0.02275	0.0243	0.02718
	1.47101	0.00593	0.00729	0.00893	0.00882	0.0084	0.00845	0.00761	0.00837	0.00668	0.00975	0.00917	0.01159	0.01882	0.02492	0.02813	0.03147
	1.47099	0.00575	0.00823	0.00873	0.00729	0.00787	0.00845	0.00804	0.00894	0.00916	0.00919	0.01084	0.01049	0.01454	0.01517	0.02941	0.02432
	1.47097	0.00611	0.00785	0.00853	0.0094	0.00733	0.00926	0.00819	0.00894	0.00864	0.00947	0.00931	0.01269	0.01967	0.0195	0.02813	0.02432
	1.47094	0.00646	0.0086	0.00772	0.00729	0.00948	0.0104	0.00965	0.00794	0.00785	0.00892	0.01056	0.01214	0.01711	0.01625	0.02813	0.03147
	1.47092	0.007	0.00692	0.00832	0.00901	0.01073	0.00878	0.00863	0.01021	0.0089	0.00808	0.00973	0.01159	0.01882	0.02817	0.02558	0.03147
	1.47089	0.00628	0.00804	0.00934	0.00901	0.00966	0.00878	0.00921	0.00908	0.00903	0.00933	0.00931	0.01104	0.01711	0.02059	0.02685	0.02146
	1.47087	0.00772	0.00766	0.00893	0.00767	0.01091	0.00943	0.00936	0.00837	0.00668	0.0085	0.00903	0.01104	0.01283	0.01625	0.03069	0.02003
	1.47084	0.00718	0.00636	0.00893	0.00959	0.00912	0.00829	0.00863	0.00809	0.00825	0.00961	0.00917	0.0138	0.01369	0.01733	0.02302	0.02289
	1.47082	0.00754	0.00766	0.00873	0.01036	0.0093	0.01024	0.00892	0.0061	0.00812	0.00989	0.0089	0.01325	0.01112	0.02059	0.02302	0.02575
	1.47079	0.007	0.0071	0.00853	0.00882	0.00948	0.00943	0.00951	0.00894	0.00851	0.00933	0.00876	0.01214	0.01882	0.02275	0.02813	0.03004
	1.47077	0.00611	0.00673	0.01036	0.00959	0.00769	0.00878	0.00936	0.0078	0.0089	0.00989	0.00973	0.01049	0.02224	0.02059	0.02685	0.02861
	1.47075	0.00593	0.00785	0.00914	0.00978	0.01001	0.00796	0.00936	0.00851	0.00798	0.00989	0.0107	0.0138	0.0154	0.02167	0.02685	0.02432
	1.47072	0.00611	0.00766	0.00792	0.00882	0.01037	0.0091	0.01068	0.00993	0.00772	0.01017	0.01001	0.01214	0.0231	0.02275	0.02302	0.02432
	1.4707	0.00557	0.00729	0.00954	0.00978	0.01055	0.00878	0.00804	0.00823	0.00955	0.00975	0.00931	0.0149	0.01796	0.02492	0.02558	0.02861
	1.47067	0.00646	0.00654	0.00893	0.00997	0.01001	0.00926	0.00921	0.00837	0.00785	0.00919	0.00903	0.01545	0.01882	0.02384	0.02685	0.02432
	1.47065	0.00593	0.00654	0.00731	0.00806	0.00948	0.00878	0.00834	0.00851	0.00812	0.00975	0.00931	0.01435	0.01882	0.0195	0.02302	0.02718
	1.47062	0.00611	0.00654	0.00954	0.0094	0.00858	0.00926	0.00921	0.00894	0.00785	0.00892	0.00917	0.01269	0.01882	0.02167	0.02813	0.02575
	1.4706	0.00467	0.00598	0.00954	0.00863	0.01019	0.00959	0.00951	0.00809	0.00772	0.00864	0.00959	0.00993	0.01711	0.02817	0.02558	0.03004
	1.47058	0.00754	0.00692	0.00873	0.0094	0.00948	0.01089	0.00878	0.00908	0.00929	0.00933	0.01098	0.01325	0.0154	0.02709	0.02685	0.0372
	1.47055	0.00844	0.00766	0.00812	0.00844	0.00948	0.00959	0.00848	0.00823	0.00995	0.00933	0.00987	0.0138	0.02224	0.02059	0.02941	0.03004
	1.47053	0.00682	0.00636	0.00914	0.0094	0.01001	0.00991	0.00936	0.00794	0.00929	0.00906	0.00945	0.01325	0.01198	0.02384	0.02813	0.02432
	1.4705	0.00628	0.00766	0.00832	0.00901	0.01037	0.00796	0.00965	0.01007	0.00955	0.00836	0.0107	0.01269	0.01283	0.02059	0.03325	0.0329
	1.47048	0.007	0.00692	0.00995	0.00901	0.00948	0.00926	0.00892	0.00922	0.00864	0.00906	0.00959	0.01435	0.01711	0.02275	0.0243	0.02718
	1.47045	0.00628	0.00841	0.00893	0.00901	0.00876	0.00861	0.00731	0.00851	0.00746	0.00919	0.01015	0.01325	0.01711	0.0195	0.02813	0.02289
	1.47043	0.00628	0.00804	0.00853	0.00921	0.00894	0.00991	0.00717	0.00894	0.00864	0.00961	0.01001	0.01435	0.0154	0.02275	0.02685	0.02861
	1.47041	0.00628	0.0071	0.00975	0.01016	0.0084	0.0091	0.00878	0.01078	0.00772	0.00794	0.01028	0.01435	0.0154	0.01842	0.02302	0.03004
	1.47038	0.00934	0.00729	0.00832	0.00997	0.00984	0.00991	0.01024	0.00894	0.00851	0.00947	0.01001	0.01104	0.01796	0.0195	0.02685	0.03577
	1.47036	0.00718	0.00748	0.00893	0.00978	0.01037	0.00764	0.01038	0.00894	0.00929	0.00989	0.00987	0.016	0.01711	0.0195	0.02685	0.03147
	1.47033	0.00754	0.0071	0.00934	0.00997	0.01127	0.00926	0.00907	0.01092	0.00812	0.01073	0.00973	0.01104	0.01967	0.02492	0.02302	0.02718
	1.47031	0.00772	0.00748	0.00751	0.01055	0.01055	0.00813	0.00965	0.00823	0.00851	0.01031	0.01098	0.01325	0.01967	0.01842	0.03069	0.02575
	1.47028	0.00646	0.00766	0.00772	0.00825	0.01055	0.00975	0.00995	0.00851	0.00851	0.01003	0.00903	0.01104	0.02053	0.01842	0.0243	0.02718
	1.47026	0.00646	0.00785	0.00772	0.00825	0.00966	0.00894	0.01024	0.00837	0.00812	0.00878	0.00903	0.01435	0.01882	0.02384	0.02174	0.03004
	1.47024	0.00628	0.0071	0.00893	0.00978	0.01037	0.00845	0.00848	0.00865	0.00929	0.01017	0.00876	0.0138	0.02139	0.02167	0.02685	0.02432
	1.47021	0.00664	0.00841	0.00873	0.00844	0.01091	0.00796	0.00951	0.01092	0.00864	0.00961	0.00876	0.01214	0.01882	0.0195	0.02813	0.0329
	1.47019	0.00664	0.00804	0.00731	0.00959	0.01091	0.01008	0.00995	0.0088	0.00825	0.01031	0.00931	0.00993	0.01882	0.0195	0.02302	0.03433
	1.47016	0.00736	0.00729	0.00772	0.0094	0.01109	0.00861	0.00848	0.00851	0.00877	0.01031	0.01084	0.0138	0.01967	0.0195	0.03197	0.03004
	1.47014	0.00736	0.00729	0.00772	0.00882	0.0093	0.01024	0.01009	0.00979	0.00969	0.00947	0.00959	0.01269	0.02224	0.02384	0.02941	0.02718
	1.47011	0.00754	0.0071	0.01076	0.00921	0.00894	0.00959	0.01009	0.00794	0.00929	0.01059	0.0114	0.01435	0.01711	0.02059	0.02813	0.02289
	1.47009	0.00682	0.00841	0.00893	0.00748	0.01019	0.00829	0.00907	0.01021	0.00929	0.00919	0.00917	0.01545	0.01796	0.0195	0.02302	0.03147
	1.47007	0.00718	0.00617	0.00873	0.01093	0.01055	0.00943	0.0098	0.00908	0.00864	0.00989	0.01084	0.01325	0.02224	0.026	0.02046	0.03433
	1.47004	0.00682	0.00823	0.00893	0.00978	0.00984	0.00926	0.00936	0.00979	0.0089	0.00808	0.01015	0.0149	0.02053	0.01842	0.0243	0.03004
	1.47002	0.007	0.00692	0.01056	0.00901	0.01127	0.00991	0.01024	0.0088	0.00838	0.01045	0.00917	0.01325	0.01967	0.02384	0.02174	0.03147

## Sheet: Figure_3_a_@16deg
Long Name	Energy	Intensity	Intensity	Intensity	Intensity	Intensity	Intensity	Intensity	Intensity	Intensity	Intensity	Intensity	Intensity	Intensity	Intensity	Intensity	Intensity	Intensity
Units	ev	arb. Units	arb. Units	arb. Units	arb. Units	arb. Units	arb. Units	arb. Units	arb. Units	arb. Units	arb. Units	arb. Units	arb. Units	arb. Units	arb. Units	arb. Units	arb. Units	arb. Units
comments		0T	1	2	3	4	5	6	7	8	9	10	10.2	10.5	10.7	11	11.5	12
	1.478	0.04485	0.06115	0.07398	0.08156	0.08641	0.09939	0.0775	0.07506	0.07322	0.07802	0.1143	0.1082	0.1375	0.1286	0.14538	0.14538	0.15484
	1.47797	0.04591	0.06439	0.06982	0.08208	0.08954	0.09333	0.0869	0.07903	0.07782	0.08516	0.13423	0.12247	0.14375	0.13931	0.14025	0.14025	0.14189
	1.47795	0.04183	0.06638	0.07157	0.08514	0.08771	0.09795	0.09468	0.08878	0.07782	0.0923	0.12309	0.12069	0.14659	0.1427	0.14025	0.14025	0.14436
	1.47792	0.04228	0.06133	0.07354	0.08745	0.09396	0.09824	0.10052	0.09744	0.08912	0.0974	0.12309	0.12545	0.15341	0.14552	0.14766	0.14766	0.14497
	1.4779	0.04289	0.06602	0.07376	0.0831	0.0898	0.09679	0.09533	0.09527	0.09707	0.10964	0.12134	0.1195	0.14432	0.15003	0.14196	0.14196	0.1425
	1.47787	0.04334	0.0579	0.06938	0.0808	0.08563	0.09853	0.10376	0.09996	0.09791	0.10301	0.12251	0.12545	0.1392	0.14213	0.14538	0.14538	0.14127
	1.47785	0.04198	0.05736	0.06347	0.07901	0.08719	0.09044	0.09663	0.10069	0.09916	0.09893	0.12427	0.11891	0.13466	0.12465	0.14082	0.14082	0.1425
	1.47782	0.03866	0.05682	0.06369	0.07594	0.08641	0.09073	0.09403	0.1061	0.10669	0.10811	0.12427	0.12545	0.14318	0.13649	0.13911	0.13911	0.13572
	1.4778	0.03957	0.05682	0.06785	0.07722	0.09162	0.09968	0.09922	0.10069	0.10795	0.11168	0.12368	0.12782	0.13977	0.13875	0.14253	0.14253	0.13572
	1.47777	0.04153	0.05826	0.07223	0.07671	0.08876	0.09853	0.09987	0.10718	0.11506	0.11474	0.1272	0.13317	0.14602	0.13931	0.14424	0.14424	0.13819
	1.47775	0.04077	0.05682	0.06741	0.07594	0.08355	0.10286	0.09209	0.1061	0.11339	0.11933	0.13716	0.13258	0.1358	0.15623	0.14652	0.14652	0.13819
	1.47772	0.04228	0.057	0.06829	0.07926	0.08407	0.10199	0.10473	0.10899	0.11339	0.12035	0.1354	0.13912	0.14943	0.14946	0.14709	0.14709	0.14189
	1.4777	0.04304	0.0579	0.06829	0.07645	0.08511	0.09217	0.10084	0.10935	0.1113	0.11678	0.14537	0.13793	0.14886	0.13818	0.14937	0.14937	0.14065
	1.47767	0.03881	0.05574	0.06894	0.07262	0.08225	0.09015	0.09306	0.1079	0.11757	0.11831	0.13189	0.1415	0.15625	0.13649	0.14196	0.14196	0.13572
	1.47765	0.03896	0.05375	0.06172	0.07236	0.07574	0.08899	0.0989	0.1061	0.11464	0.11372	0.1442	0.1308	0.14659	0.1427	0.14481	0.14481	0.13572
	1.47762	0.04047	0.05483	0.06369	0.06878	0.07678	0.08668	0.10052	0.10429	0.1159	0.12137	0.12778	0.13199	0.15511	0.14382	0.1317	0.1317	0.13942
	1.4776	0.04213	0.05393	0.06478	0.07083	0.07913	0.09015	0.10149	0.11007	0.11674	0.12137	0.13892	0.13971	0.14659	0.15003	0.14994	0.14994	0.15052
	1.47757	0.04077	0.05628	0.07069	0.07134	0.07756	0.08437	0.09209	0.11187	0.12887	0.13361	0.14244	0.13793	0.14886	0.14044	0.14367	0.14367	0.14744
	1.47755	0.04062	0.05628	0.06872	0.07159	0.07808	0.08466	0.10214	0.11548	0.13013	0.13514	0.14654	0.13912	0.14773	0.14946	0.1488	0.1488	0.14991
	1.47752	0.03836	0.05538	0.07244	0.07057	0.07574	0.0835	0.09565	0.12414	0.13347	0.13768	0.15006	0.1415	0.13977	0.15059	0.15108	0.15108	0.15176
	1.47749	0.03624	0.05447	0.06566	0.06622	0.07444	0.08437	0.09176	0.11296	0.13473	0.14074	0.13423	0.13793	0.15284	0.14777	0.1488	0.1488	0.15669
	1.47747	0.03639	0.05556	0.06435	0.07006	0.07288	0.07859	0.0869	0.10682	0.13054	0.13819	0.14537	0.15042	0.15511	0.15172	0.14538	0.14538	0.15361
	1.47744	0.03473	0.05375	0.06281	0.07108	0.07392	0.08003	0.08787	0.11007	0.12845	0.13666	0.15651	0.14804	0.15739	0.1551	0.1488	0.1488	0.14991
	1.47742	0.03957	0.05592	0.05997	0.06929	0.07418	0.07946	0.09598	0.10971	0.13556	0.14839	0.15651	0.14209	0.15625	0.16526	0.1545	0.1545	0.15854
	1.47739	0.03851	0.05664	0.06544	0.07159	0.0747	0.07917	0.09241	0.12667	0.13389	0.14635	0.16706	0.15458	0.16989	0.16977	0.16135	0.16135	0.16718
	1.47737	0.03896	0.0579	0.06894	0.07134	0.07548	0.08032	0.09728	0.12739	0.15105	0.154	0.17292	0.17598	0.1733	0.1771	0.17275	0.17275	0.16903
	1.47734	0.04168	0.06133	0.07223	0.07466	0.08121	0.08408	0.10214	0.12811	0.1477	0.15859	0.19637	0.18312	0.19318	0.19177	0.18928	0.18928	0.17705
	1.47732	0.0373	0.05826	0.06697	0.07159	0.08017	0.08697	0.09598	0.12595	0.1523	0.16981	0.20106	0.18787	0.20284	0.19741	0.18472	0.18472	0.18014
	1.47729	0.04228	0.05754	0.06916	0.07645	0.0786	0.08552	0.10603	0.12992	0.14226	0.16879	0.19695	0.20095	0.1983	0.19515	0.20582	0.20582	0.18939
	1.47727	0.03972	0.05844	0.06763	0.07236	0.0773	0.0809	0.10117	0.12306	0.1477	0.17848	0.20516	0.20571	0.2125	0.20643	0.20011	0.20011	0.19988
	1.47724	0.03745	0.05916	0.06675	0.07492	0.07496	0.08552	0.11284	0.12523	0.14644	0.18766	0.2163	0.20273	0.21023	0.19797	0.20239	0.20239	0.18384
	1.47722	0.04198	0.05952	0.07441	0.07671	0.08329	0.09419	0.10927	0.1292	0.14812	0.18868	0.22157	0.22117	0.22614	0.20981	0.20981	0.20981	0.19556
	1.47719	0.04123	0.06367	0.07332	0.08259	0.08485	0.10084	0.11511	0.13028	0.17531	0.1948	0.2286	0.22117	0.22955	0.21602	0.22178	0.22178	0.21036
	1.47717	0.04425	0.06331	0.07923	0.08156	0.08485	0.10257	0.11608	0.14507	0.17699	0.2203	0.23974	0.24019	0.24205	0.22391	0.2195	0.2195	0.2116
	1.47714	0.0453	0.06494	0.07857	0.07952	0.08641	0.11066	0.11349	0.14507	0.19205	0.22183	0.23857	0.24019	0.24091	0.22335	0.22406	0.22406	0.22887
	1.47712	0.04545	0.06548	0.07617	0.07645	0.09344	0.10257	0.12387	0.15374	0.19498	0.23355	0.23857	0.24316	0.2358	0.23519	0.21893	0.21893	0.21283
	1.47709	0.04681	0.06151	0.07704	0.07671	0.09006	0.10199	0.12062	0.16348	0.19833	0.23559	0.25205	0.24138	0.25341	0.23407	0.23945	0.23945	0.23134
	1.47707	0.04621	0.06818	0.07354	0.07901	0.09032	0.10142	0.11997	0.16276	0.21883	0.24426	0.24619	0.24614	0.25511	0.24422	0.248	0.248	0.24121
	1.47704	0.05014	0.07035	0.07398	0.08029	0.09162	0.10199	0.12549	0.17286	0.23054	0.24783	0.26612	0.25862	0.2608	0.25437	0.26226	0.26226	0.24614
	1.47702	0.05044	0.07215	0.07398	0.07696	0.09526	0.10228	0.13878	0.18405	0.23808	0.2769	0.29132	0.29429	0.2892	0.27919	0.26454	0.26454	0.28933
	1.47699	0.05542	0.07233	0.07704	0.0854	0.09214	0.11442	0.15564	0.21256	0.26318	0.28608	0.30774	0.29964	0.32216	0.31528	0.28905	0.28905	0.28686
	1.47697	0.05693	0.07449	0.0731	0.0877	0.09917	0.11557	0.16861	0.23385	0.28452	0.31515	0.34291	0.33829	0.33466	0.32939	0.32839	0.32839	0.32511
	1.47694	0.05814	0.07486	0.07638	0.08975	0.095	0.11962	0.1751	0.24287	0.30293	0.3386	0.37046	0.37099	0.35739	0.36266	0.35633	0.35633	0.36459
	1.47692	0.05799	0.06981	0.07726	0.09	0.09787	0.13146	0.19553	0.26128	0.30962	0.36053	0.41266	0.40844	0.38977	0.38409	0.38655	0.38655	0.39358
	1.47689	0.05436	0.07179	0.08011	0.08872	0.10177	0.1332	0.19909	0.26994	0.31632	0.35645	0.40973	0.41914	0.41136	0.41286	0.40422	0.40422	0.42443
	1.47687	0.05618	0.06764	0.07967	0.09026	0.09656	0.1384	0.21822	0.27463	0.33389	0.37175	0.44549	0.45541	0.4483	0.43937	0.43444	0.43444	0.45959
	1.47684	0.0527	0.06674	0.07967	0.09409	0.10359	0.14967	0.23184	0.28943	0.34351	0.39827	0.47421	0.478	0.46705	0.47152	0.48575	0.48575	0.50278
	1.47682	0.0521	0.07215	0.08404	0.09307	0.11999	0.17712	0.24773	0.31144	0.3728	0.43192	0.52052	0.50773	0.50341	0.49464	0.51596	0.51596	0.53609
	1.47679	0.05633	0.06981	0.08667	0.09742	0.12441	0.19445	0.26524	0.33309	0.40962	0.49108	0.54748	0.56124	0.54318	0.55104	0.56271	0.56271	0.60086
	1.47677	0.05995	0.06944	0.08755	0.09921	0.13795	0.21179	0.28437	0.35619	0.44184	0.5334	0.5891	0.58561	0.60227	0.57812	0.57583	0.57583	0.61875
	1.47674	0.06131	0.07594	0.09543	0.11174	0.13925	0.22912	0.29929	0.38903	0.48787	0.56808	0.64185	0.63496	0.62727	0.60857	0.60775	0.60775	0.63911
	1.47672	0.06358	0.07702	0.09214	0.11199	0.14836	0.24473	0.29896	0.40166	0.53138	0.62621	0.66178	0.66231	0.63807	0.62267	0.62828	0.62828	0.65638
	1.47669	0.06207	0.07053	0.08995	0.11429	0.16502	0.24733	0.31323	0.43378	0.57448	0.64712	0.67409	0.64863	0.64545	0.63508	0.62885	0.62885	0.62492
	1.47667	0.06358	0.07143	0.09411	0.12222	0.17881	0.25946	0.3262	0.45363	0.60628	0.65069	0.70106	0.66409	0.64659	0.6097	0.6106	0.6106	0.59593
	1.47664	0.0666	0.07323	0.09718	0.13066	0.18298	0.27651	0.36187	0.49513	0.65021	0.69505	0.7286	0.6849	0.65398	0.62719	0.62828	0.62828	0.61505
	1.47662	0.0669	0.07395	0.09915	0.14753	0.2012	0.28836	0.38975	0.54746	0.7113	0.76543	0.73798	0.69263	0.69489	0.64354	0.63911	0.63911	0.60642
	1.47659	0.06796	0.07828	0.10681	0.16108	0.23061	0.30165	0.43158	0.607	0.79289	0.82356	0.78839	0.74614	0.72045	0.7022	0.67218	0.67218	0.61567
	1.47657	0.07279	0.08315	0.11315	0.17898	0.24388	0.33834	0.47082	0.6799	0.87615	0.90158	0.85111	0.8044	0.79773	0.74563	0.69156	0.69156	0.6644
	1.47654	0.07279	0.08622	0.11644	0.18333	0.26236	0.35134	0.51978	0.71093	0.94226	0.94493	0.89215	0.85315	0.8358	0.78849	0.74971	0.74971	0.63603
	1.47652	0.07249	0.08478	0.12366	0.20046	0.27668	0.37475	0.55934	0.78961	0.97657	0.97297	0.95369	0.91677	0.87898	0.8449	0.7691	0.7691	0.65392
	1.47649	0.07732	0.09001	0.13023	0.20174	0.28475	0.40248	0.5869	0.82281	0.99456	1	0.97948	0.95125	0.90795	0.86182	0.81129	0.81129	0.66502
	1.47647	0.0752	0.09361	0.14139	0.21324	0.29568	0.42993	0.64591	0.87514	1	0.96583	0.97186	0.93995	0.92557	0.88212	0.83637	0.83637	0.67119
	1.47644	0.08336	0.10119	0.14992	0.2383	0.31702	0.47038	0.70169	0.93035	0.98159	0.92096	0.97186	0.98633	0.96932	0.91089	0.84322	0.84322	0.72116
	1.47642	0.09287	0.11039	0.16634	0.24904	0.34513	0.53655	0.80123	0.99531	0.90502	0.83784	0.97069	0.94293	0.98409	0.93457	0.90593	0.90593	0.77977
	1.47639	0.09997	0.12031	0.18407	0.27768	0.38704	0.61514	0.90402	1	0.83933	0.7639	0.92966	0.93995	1	0.97124	0.9561	0.9561	0.84762
	1.47637	0.11477	0.12716	0.2007	0.29864	0.42582	0.70355	0.98184	0.9585	0.75146	0.64253	0.86284	0.9019	0.96023	0.978	0.95382	0.95382	0.89821
	1.47635	0.11915	0.13889	0.21208	0.30683	0.45185	0.75527	0.99805	0.8607	0.6272	0.56145	0.7456	0.80618	0.91023	0.91371	0.91163	0.91163	0.905
	1.47632	0.13425	0.1443	0.21755	0.33086	0.49063	0.82462	1	0.72104	0.50711	0.4462	0.65533	0.68906	0.79602	0.80711	0.85348	0.85348	0.91178
	1.4763	0.14135	0.1562	0.22631	0.33316	0.5393	0.8434	0.91569	0.5821	0.4251	0.38807	0.53693	0.57194	0.68011	0.69543	0.76511	0.76511	0.83035
	1.47627	0.15162	0.16595	0.24316	0.37919	0.61583	0.90696	0.83982	0.47672	0.3569	0.33044	0.46483	0.48989	0.57841	0.60293	0.6699	0.6699	0.80321
	1.47625	0.17593	0.17929	0.25432	0.41422	0.70692	0.94944	0.75616	0.41393	0.30669	0.29526	0.41032	0.42212	0.50966	0.53017	0.57013	0.57013	0.71561
	1.47622	0.19435	0.19517	0.2865	0.48632	0.80791	0.99422	0.65402	0.35583	0.27155	0.27129	0.37397	0.37634	0.44432	0.47547	0.52566	0.52566	0.6644
	1.4762	0.21806	0.22457	0.32305	0.562	0.91593	1	0.58885	0.32371	0.24477	0.23304	0.34056	0.34839	0.43807	0.43711	0.46978	0.46978	0.6058
	1.47617	0.23362	0.24152	0.35872	0.64459	0.97241	0.9347	0.47827	0.29267	0.23347	0.22743	0.32356	0.33294	0.4142	0.42188	0.44584	0.44584	0.53054
	1.47615	0.24449	0.26497	0.4014	0.72079	1	0.83964	0.4238	0.25081	0.21381	0.21316	0.29367	0.30737	0.36989	0.37056	0.41106	0.41106	0.4781
	1.47612	0.25808	0.28337	0.44583	0.80082	0.98751	0.70442	0.34533	0.21905	0.1954	0.19072	0.2755	0.28359	0.34659	0.3339	0.35234	0.35234	0.43183
	1.4761	0.27273	0.30231	0.49398	0.85375	0.93519	0.58105	0.29572	0.19812	0.17029	0.18154	0.25147	0.24851	0.30852	0.3057	0.30559	0.30559	0.37508
	1.47607	0.2839	0.33874	0.58525	0.93275	0.83837	0.4701	0.25681	0.18585	0.16653	0.16573	0.22802	0.2283	0.27557	0.2916	0.30673	0.30673	0.3504
	1.47605	0.30414	0.37734	0.65397	0.97162	0.73321	0.40682	0.23314	0.17034	0.16109	0.16114	0.23095	0.22949	0.29489	0.27016	0.28164	0.28164	0.32387
	1.47602	0.33207	0.44354	0.7831	1	0.66189	0.34239	0.21595	0.16997	0.15732	0.154	0.21923	0.21581	0.2625	0.2696	0.27936	0.27936	0.31462
	1.476	0.37693	0.51263	0.89888	0.97162	0.57939	0.29818	0.20039	0.16997	0.15607	0.15961	0.21454	0.21641	0.26023	0.25945	0.26454	0.26454	0.2992
	1.47597	0.41105	0.58838	0.96104	0.91792	0.50469	0.28027	0.19066	0.16059	0.15146	0.15757	0.2163	0.20273	0.26648	0.24647	0.26568	0.26568	0.31956
	1.47595	0.45379	0.66847	1	0.82306	0.41723	0.24762	0.1738	0.15843	0.14854	0.15247	0.21395	0.20511	0.25739	0.25888	0.27024	0.27024	0.30413
	1.47592	0.50332	0.74441	0.97374	0.71772	0.36309	0.22768	0.16342	0.15085	0.14393	0.14788	0.19461	0.20095	0.25511	0.25606	0.26397	0.26397	0.29303
	1.4759	0.55421	0.81295	0.93456	0.60189	0.31104	0.19936	0.16083	0.14652	0.13347	0.14329	0.20457	0.19738	0.23295	0.22673	0.26397	0.26397	0.30105
	1.47587	0.6347	0.87446	0.86715	0.52877	0.29334	0.19301	0.14559	0.13136	0.13891	0.14074	0.19226	0.19084	0.23466	0.2476	0.24572	0.24572	0.28007
	1.47585	0.72637	0.93795	0.7947	0.46587	0.27225	0.17798	0.14624	0.1375	0.13682	0.15145	0.19226	0.19679	0.24261	0.25155	0.24629	0.24629	0.28871
	1.47582	0.84053	0.99549	0.72773	0.43007	0.28058	0.19676	0.15532	0.14219	0.14561	0.15043	0.20457	0.20452	0.25284	0.24478	0.26511	0.26511	0.29488
	1.4758	0.92525	1	0.65944	0.40859	0.2746	0.19359	0.16342	0.14832	0.14895	0.14992	0.20926	0.21284	0.25852	0.25268	0.27366	0.27366	0.32387
	1.47577	0.97584	0.95527	0.58678	0.3774	0.28032	0.20803	0.15921	0.14363	0.14812	0.15247	0.2245	0.2176	0.2625	0.27186	0.27993	0.27993	0.34053
	1.47575	1	0.9035	0.54301	0.37024	0.27746	0.20659	0.16342	0.15482	0.14351	0.16573	0.23505	0.2396	0.27614	0.28032	0.29704	0.29704	0.34485
	1.47572	0.96859	0.83243	0.50383	0.34109	0.27538	0.22335	0.16732	0.14652	0.15272	0.16114	0.2374	0.24495	0.29148	0.28426	0.3073	0.3073	0.36151
	1.4757	0.90758	0.80501	0.48982	0.34492	0.27512	0.2297	0.18515	0.15121	0.14979	0.16828	0.24619	0.23603	0.31136	0.2978	0.33124	0.33124	0.39914
	1.47567	0.82649	0.77128	0.48895	0.35029	0.28397	0.24877	0.18807	0.16095	0.16151	0.17491	0.25967	0.26932	0.3125	0.32262	0.34322	0.34322	0.40469
	1.47565	0.71066	0.76497	0.54738	0.35106	0.29386	0.25311	0.2085	0.17394	0.1728	0.18256	0.27374	0.27467	0.33977	0.35759	0.37685	0.37685	0.438
	1.47562	0.61492	0.75433	0.58481	0.3953	0.3113	0.27333	0.23152	0.18549	0.17573	0.19939	0.30481	0.29727	0.37045	0.39086	0.40707	0.40707	0.46638
	1.4756	0.53035	0.71825	0.65835	0.42035	0.31989	0.29674	0.25259	0.20209	0.18577	0.21724	0.31067	0.31688	0.41364	0.41117	0.44128	0.44128	0.52992
	1.47557	0.43567	0.67442	0.70081	0.45155	0.34227	0.30685	0.27173	0.22086	0.20711	0.21724	0.33705	0.34721	0.44489	0.44106	0.48746	0.48746	0.5694
	1.47555	0.3582	0.59848	0.74218	0.50908	0.34774	0.31205	0.28761	0.24143	0.22427	0.23304	0.35287	0.36801	0.45511	0.47265	0.47891	0.47891	0.60086
	1.47552	0.2978	0.5101	0.74852	0.54973	0.35763	0.32014	0.28534	0.25803	0.22385	0.24426	0.35404	0.3591	0.46023	0.4749	0.50171	0.50171	0.61258
	1.4755	0.24313	0.41883	0.75093	0.60803	0.3886	0.32447	0.30415	0.26164	0.23849	0.25701	0.36342	0.37158	0.47955	0.48957	0.5171	0.5171	0.61937
	1.47547	0.19934	0.35354	0.71175	0.69215	0.42816	0.33979	0.30772	0.28798	0.25816	0.26874	0.37222	0.39715	0.47273	0.49859	0.53364	0.53364	0.63233
	1.47545	0.17064	0.29888	0.65397	0.75224	0.49089	0.36781	0.32425	0.30242	0.29623	0.2922	0.40856	0.40963	0.48636	0.50818	0.53136	0.53136	0.63788
	1.47542	0.1498	0.24747	0.59991	0.81079	0.55284	0.39439	0.34436	0.33778	0.30962	0.3233	0.4449	0.43995	0.51932	0.52961	0.55587	0.55587	0.67304
	1.4754	0.13516	0.21302	0.52112	0.8448	0.62467	0.43051	0.37451	0.34789	0.34059	0.36614	0.4619	0.48395	0.55966	0.56796	0.59293	0.59293	0.72424
	1.47537	0.11688	0.18849	0.43992	0.82715	0.70276	0.45912	0.39267	0.36738	0.3682	0.3896	0.49472	0.53092	0.58977	0.5815	0.6049	0.6049	0.79642
	1.47535	0.10163	0.15494	0.36967	0.78624	0.77173	0.51286	0.41375	0.39841	0.39874	0.41713	0.52286	0.53983	0.60852	0.62775	0.64253	0.64253	0.85009
	1.47532	0.09272	0.14069	0.29131	0.70442	0.80505	0.56342	0.42153	0.39589	0.40586	0.44263	0.56213	0.57075	0.62386	0.63226	0.68415	0.68415	0.91548
	1.4753	0.0826	0.11544	0.24819	0.59166	0.82821	0.62179	0.44909	0.4197	0.4251	0.45487	0.56975	0.57551	0.65625	0.64805	0.69669	0.69669	0.94386
	1.47528	0.07233	0.10588	0.20639	0.5032	0.83758	0.69633	0.48865	0.4511	0.44268	0.47425	0.6061	0.61653	0.69602	0.6819	0.74401	0.74401	1
	1.47525	0.06886	0.09506	0.18056	0.41754	0.80479	0.78821	0.54248	0.46951	0.47866	0.52116	0.62954	0.6742	0.69943	0.75409	0.82269	0.82269	0.9963
	1.47523	0.06524	0.08947	0.15649	0.35669	0.75143	0.8616	0.61122	0.50415	0.50669	0.56502	0.71688	0.74376	0.78182	0.837	0.9236	0.9236	0.98519
	1.4752	0.05905	0.07937	0.14139	0.30427	0.67985	0.89887	0.66958	0.52003	0.53724	0.59102	0.80012	0.82402	0.85341	0.91991	0.96522	0.96522	0.95497
	1.47518	0.05316	0.07269	0.11906	0.25441	0.58043	0.89685	0.74092	0.58535	0.55983	0.63182	0.85756	0.86326	0.94034	0.97067	0.99202	0.99202	0.88402
	1.47515	0.05165	0.06872	0.1009	0.20455	0.46955	0.87142	0.79021	0.61747	0.58326	0.65528	0.89801	0.9126	0.95511	1	1	1	0.78964
	1.47513	0.04485	0.06133	0.09389	0.17464	0.37142	0.7755	0.81518	0.66979	0.61339	0.68383	0.93025	0.95541	0.9625	0.95488	0.91961	0.91961	0.68168
	1.4751	0.04077	0.05267	0.08229	0.14881	0.30635	0.67004	0.82555	0.69542	0.6272	0.69964	0.96893	0.95957	0.92614	0.91089	0.84436	0.84436	0.6422
	1.47508	0.04108	0.04888	0.07507	0.135	0.25429	0.55157	0.82361	0.75713	0.70711	0.75421	0.9871	1	0.90739	0.83813	0.77024	0.77024	0.59469
	1.47505	0.03594	0.04978	0.06807	0.11429	0.21135	0.47587	0.79799	0.83075	0.79665	0.84447	1	0.97919	0.84602	0.78906	0.7081	0.7081	0.52622
	1.47503	0.03594	0.0469	0.06763	0.09844	0.18064	0.3889	0.73411	0.89354	0.88452	0.9077	0.98593	0.93876	0.79545	0.72702	0.67389	0.67389	0.50833
	1.475	0.03368	0.04293	0.06391	0.09716	0.16346	0.34036	0.63813	0.89968	0.94142	0.95156	0.91208	0.87753	0.71989	0.65482	0.57127	0.57127	0.46391
	1.47498	0.03247	0.04383	0.05472	0.09282	0.14263	0.28431	0.54118	0.83075	0.94393	0.9592	0.84115	0.77883	0.65455	0.59842	0.52851	0.52851	0.40654
	1.47495	0.03156	0.03896	0.05253	0.07517	0.12546	0.23172	0.43807	0.71707	0.87699	0.89444	0.72333	0.68133	0.56818	0.50028	0.4504	0.4504	0.34978
	1.47493	0.02884	0.03463	0.04815	0.0698	0.10776	0.18896	0.35311	0.60267	0.83766	0.81489	0.6524	0.60642	0.48977	0.43711	0.39738	0.39738	0.29056
	1.4749	0.02643	0.03391	0.0464	0.06648	0.08667	0.15631	0.28405	0.48647	0.70335	0.69505	0.54631	0.50951	0.42102	0.37902	0.32668	0.32668	0.26589
	1.47488	0.02552	0.03427	0.04574	0.06341	0.08615	0.13984	0.23184	0.40238	0.59247	0.61703	0.4578	0.43639	0.35284	0.32882	0.30559	0.30559	0.22147
	1.47485	0.02386	0.03229	0.04202	0.05753	0.08095	0.1176	0.19812	0.34248	0.52594	0.54666	0.43025	0.40606	0.31932	0.28257	0.27081	0.27081	0.19864
	1.47483	0.02673	0.03157	0.04137	0.05216	0.0734	0.11413	0.17639	0.2887	0.43682	0.45997	0.37749	0.36029	0.29716	0.26904	0.24401	0.24401	0.19124
	1.4748	0.02356	0.03175	0.0418	0.05318	0.06663	0.10373	0.14689	0.24829	0.37238	0.41203	0.33763	0.32461	0.25227	0.23689	0.2138	0.2138	0.16101
	1.47478	0.0225	0.03084	0.03568	0.05293	0.06429	0.08899	0.13262	0.2057	0.3046	0.34115	0.27022	0.26932	0.22784	0.21489	0.20068	0.20068	0.15731
	1.47475	0.02175	0.0276	0.03546	0.04219	0.05778	0.08321	0.11835	0.1725	0.25063	0.28557	0.24443	0.24495	0.19489	0.18274	0.17617	0.17617	0.12955
	1.47473	0.02129	0.02291	0.03371	0.045	0.05128	0.0757	0.10052	0.15193	0.21004	0.24732	0.20164	0.2069	0.17898	0.15962	0.15108	0.15108	0.10981
	1.4747	0.02099	0.02381	0.02889	0.03835	0.05232	0.06732	0.09241	0.12739	0.17741	0.20755	0.17761	0.1849	0.15057	0.14382	0.12714	0.12714	0.10549
	1.47468	0.01903	0.02471	0.0278	0.03989	0.04685	0.06357	0.08398	0.12198	0.15983	0.18052	0.17175	0.16766	0.12614	0.1269	0.11916	0.11916	0.10426
	1.47466	0.01978	0.02579	0.02845	0.03707	0.04711	0.0653	0.08301	0.1079	0.1477	0.16675	0.15592	0.15339	0.11989	0.12747	0.10889	0.10889	0.09932
	1.47463	0.01978	0.02381	0.02758	0.0358	0.04269	0.05721	0.07652	0.09636	0.13347	0.13972	0.13892	0.13377	0.11648	0.11675	0.10661	0.10661	0.08883
	1.47461	0.01706	0.02327	0.02889	0.03401	0.04269	0.05287	0.06744	0.08445	0.11548	0.13666	0.13072	0.1302	0.10795	0.10039	0.10205	0.10205	0.0913
	1.47458	0.01948	0.02363	0.02714	0.03196	0.04191	0.05114	0.06258	0.08084	0.09623	0.11117	0.11841	0.11237	0.09545	0.09757	0.09806	0.09806	0.08081
	1.47456	0.01842	0.02002	0.02801	0.02992	0.038	0.04565	0.05415	0.06857	0.08996	0.10403	0.1061	0.11534	0.0875	0.08347	0.07811	0.07811	0.07094
	1.47453	0.01601	0.0193	0.02451	0.02736	0.03592	0.0419	0.0535	0.06857	0.08745	0.09332	0.09672	0.09037	0.0858	0.07896	0.0821	0.0821	0.06848
	1.47451	0.01706	0.01966	0.02276	0.0248	0.03436	0.04161	0.04929	0.06388	0.07992	0.08924	0.08499	0.08977	0.07955	0.07332	0.07184	0.07184	0.05984
	1.47448	0.0148	0.0211	0.02386	0.02787	0.02993	0.04132	0.0535	0.05702	0.07364	0.07802	0.08265	0.08086	0.06648	0.06373	0.06271	0.06271	0.06231
	1.47446	0.01435	0.0193	0.02254	0.0294	0.03462	0.03872	0.04572	0.05991	0.06695	0.07292	0.07855	0.07967	0.07443	0.06599	0.07241	0.07241	0.0549
	1.47443	0.01586	0.01948	0.02211	0.02787	0.03332	0.03727	0.04377	0.05594	0.06192	0.07394	0.07268	0.07372	0.06648	0.06373	0.05758	0.05758	0.05861
	1.47441	0.0154	0.01858	0.02254	0.02864	0.0341	0.03958	0.0441	0.05449	0.06318	0.07037	0.0721	0.07253	0.06591	0.05697	0.05872	0.05872	0.05861
	1.47438	0.01495	0.01641	0.02014	0.02582	0.03071	0.03409	0.04183	0.04872	0.06276	0.06782	0.06155	0.06659	0.0608	0.06712	0.06271	0.06271	0.05984
	1.47436	0.01268	0.01696	0.02145	0.0248	0.03071	0.03409	0.03956	0.04655	0.05858	0.05558	0.06096	0.0648	0.05795	0.06373	0.05188	0.05188	0.05305
	1.47433	0.01238	0.01768	0.01992	0.02276	0.02733	0.03265	0.03696	0.04619	0.04895	0.05507	0.05803	0.05291	0.05568	0.05358	0.05245	0.05245	0.05305
	1.47431	0.01284	0.01587	0.01992	0.02301	0.02629	0.0312	0.0347	0.03934	0.04686	0.05303	0.05979	0.0547	0.05227	0.05302	0.0439	0.0439	0.04874
	1.47428	0.01314	0.01587	0.01882	0.02173	0.02551	0.0286	0.03437	0.03861	0.04979	0.0464	0.05275	0.0541	0.04716	0.04625	0.04903	0.04903	0.04935
	1.47426	0.01359	0.01732	0.01729	0.02148	0.02108	0.02832	0.0347	0.03861	0.04519	0.05048	0.04572	0.05648	0.04602	0.04399	0.04504	0.04504	0.04688
	1.47423	0.01148	0.01605	0.01751	0.02301	0.02317	0.02774	0.03405	0.04042	0.04603	0.05354	0.04982	0.05054	0.04773	0.04399	0.04447	0.04447	0.04565
	1.47421	0.01314	0.01551	0.01882	0.02224	0.02577	0.03005	0.03113	0.0397	0.04184	0.04437	0.05158	0.04518	0.04489	0.04061	0.04846	0.04846	0.04442
	1.47419	0.01284	0.01335	0.01926	0.02097	0.0229	0.02716	0.03178	0.03501	0.04268	0.04233	0.04631	0.04281	0.04602	0.04456	0.04333	0.04333	0.03948
	1.47416	0.01178	0.01443	0.01751	0.01892	0.02343	0.02456	0.02562	0.03248	0.03766	0.04029	0.0422	0.04459	0.04318	0.03666	0.0439	0.0439	0.03825
	1.47414	0.01238	0.01443	0.01729	0.02122	0.02212	0.02716	0.02853	0.03428	0.03766	0.04182	0.04396	0.044	0.03693	0.03948	0.04447	0.04447	0.03886
	1.47411	0.01163	0.01497	0.01663	0.02173	0.02186	0.02572	0.02756	0.03104	0.03515	0.03519	0.03927	0.04221	0.0375	0.03497	0.04162	0.04162	0.04318
	1.47409	0.01027	0.01317	0.01685	0.0179	0.02108	0.02456	0.02691	0.03176	0.03556	0.03825	0.04572	0.04043	0.03466	0.04061	0.03706	0.03706	0.0364
	1.47406	0.01012	0.01299	0.01598	0.01867	0.02134	0.02398	0.02626	0.02995	0.0318	0.0357	0.03927	0.04221	0.03409	0.03723	0.03364	0.03364	0.04072
	1.47404	0.01012	0.01263	0.01598	0.0202	0.02082	0.02225	0.02497	0.02815	0.0364	0.03519	0.03751	0.03864	0.0358	0.03384	0.03991	0.03991	0.03886
	1.47401	0.01178	0.01587	0.01598	0.01636	0.02264	0.026	0.02432	0.02851	0.03222	0.03315	0.0422	0.044	0.03693	0.03553	0.03763	0.03763	0.0401
	1.47399	0.01178	0.01245	0.01576	0.01867	0.02264	0.02109	0.02691	0.02887	0.03138	0.03417	0.04045	0.04102	0.03977	0.03102	0.03592	0.03592	0.03825
	1.47396	0.00906	0.01209	0.01707	0.0179	0.02317	0.0234	0.02464	0.02743	0.0318	0.03621	0.04045	0.04043	0.0392	0.0361	0.03706	0.03706	0.03516
	1.47394	0.01012	0.01245	0.01466	0.01739	0.01822	0.02023	0.02464	0.02634	0.03013	0.02856	0.03693	0.03329	0.03466	0.03553	0.03307	0.03307	0.03023
	1.47391	0.00906	0.01389	0.01488	0.01636	0.01796	0.02196	0.0214	0.02526	0.02845	0.0357	0.03693	0.03746	0.02955	0.02707	0.03193	0.03193	0.03208
	1.47389	0.01072	0.01299	0.01598	0.01662	0.01874	0.01994	0.02367	0.0249	0.02762	0.02958	0.0381	0.03567	0.03636	0.03158	0.03022	0.03022	0.03023
	1.47386	0.00982	0.01209	0.0162	0.0179	0.02134	0.01936	0.02626	0.02382	0.02762	0.02907	0.0381	0.0327	0.02898	0.02876	0.03079	0.03079	0.03393
	1.47384	0.01133	0.01209	0.01313	0.01636	0.019	0.01878	0.02367	0.02779	0.02929	0.02754	0.034	0.03567	0.03068	0.02989	0.0325	0.0325	0.0327
	1.47382	0.00846	0.01245	0.01488	0.01611	0.0164	0.01762	0.02335	0.02346	0.02594	0.02652	0.034	0.0327	0.03011	0.02876	0.03136	0.03136	0.02899
	1.47379	0.00982	0.01227	0.01488	0.01304	0.01744	0.02051	0.0227	0.02634	0.02845	0.02754	0.03751	0.03151	0.03125	0.03102	0.03307	0.03307	0.03085
	1.47377	0.01042	0.01245	0.01291	0.01688	0.0164	0.01849	0.02173	0.02454	0.01967	0.0306	0.03517	0.03151	0.02727	0.02651	0.02737	0.02737	0.02961
	1.47374	0.00966	0.011	0.01226	0.01534	0.0164	0.01762	0.01978	0.02201	0.02552	0.02703	0.02989	0.02675	0.03295	0.02707	0.02908	0.02908	0.03023
	1.47372	0.00876	0.01172	0.01313	0.01534	0.0164	0.01907	0.01719	0.02346	0.02385	0.02907	0.02931	0.02556	0.03125	0.02425	0.02908	0.02908	0.02653
	1.47369	0.01027	0.01064	0.01248	0.01509	0.0177	0.01734	0.02173	0.01985	0.02762	0.02754	0.02696	0.02616	0.025	0.02482	0.02566	0.02566	0.02653
	1.47367	0.00876	0.0119	0.01313	0.01713	0.01692	0.01878	0.01946	0.01877	0.02385	0.02448	0.03224	0.02616	0.03011	0.02933	0.02566	0.02566	0.03208
	1.47364	0.00966	0.01046	0.01269	0.01483	0.01536	0.01965	0.02173	0.0231	0.02678	0.02703	0.03165	0.03329	0.02614	0.0282	0.03193	0.03193	0.02344
	1.47362	0.01012	0.0119	0.01445	0.01483	0.01822	0.01734	0.02043	0.02346	0.02218	0.02652	0.02989	0.02794	0.02898	0.02256	0.03022	0.03022	0.02653
	1.47359	0.00876	0.00956	0.01204	0.01406	0.01692	0.01589	0.01816	0.01985	0.02343	0.02652	0.03048	0.0327	0.02955	0.02425	0.02509	0.02509	0.02776
	1.47357	0.00831	0.01064	0.01226	0.01125	0.01432	0.01734	0.02075	0.01877	0.02343	0.0255	0.02579	0.03092	0.02898	0.02651	0.0268	0.0268	0.02961
	1.47354	0.00936	0.01082	0.01182	0.01253	0.0151	0.0156	0.01654	0.01949	0.02301	0.02499	0.02696	0.02735	0.02557	0.02594	0.02623	0.02623	0.02776
	1.47352	0.0077	0.01064	0.01072	0.01355	0.01562	0.01589	0.01946	0.01804	0.02176	0.02295	0.02579	0.02675	0.02386	0.02369	0.02452	0.02452	0.02591
	1.47349	0.00876	0.00974	0.01094	0.01278	0.0164	0.01791	0.01686	0.01768	0.02343	0.0204	0.02696	0.02616	0.02727	0.02312	0.02509	0.02509	0.01912
	1.47347	0.00831	0.01028	0.01094	0.01304	0.01197	0.01474	0.01589	0.02129	0.01799	0.02652	0.02521	0.02497	0.02784	0.03158	0.02566	0.02566	0.02591
	1.47345	0.00725	0.01082	0.01182	0.01381	0.01536	0.01589	0.01946	0.01768	0.02092	0.02295	0.02755	0.02675	0.0267	0.02764	0.02566	0.02566	0.02529
	1.47342	0.00831	0.00992	0.0116	0.01406	0.01301	0.01531	0.01751	0.02021	0.02176	0.02346	0.02696	0.02794	0.02727	0.02764	0.0268	0.0268	0.03208
	1.4734	0.00906	0.01046	0.01138	0.01381	0.0164	0.01734	0.01524	0.01624	0.02218	0.02499	0.02462	0.02675	0.0233	0.02651	0.0268	0.0268	0.02406
	1.47337	0.00725	0.01028	0.01094	0.01278	0.01458	0.01705	0.01524	0.02021	0.01925	0.02448	0.02227	0.022	0.02102	0.02482	0.02794	0.02794	0.02529
	1.47335	0.00755	0.00938	0.01248	0.01227	0.01432	0.01589	0.01556	0.01732	0.02134	0.02397	0.02403	0.02319	0.02443	0.02087	0.02737	0.02737	0.02776
	1.47332	0.00815	0.01082	0.01138	0.01457	0.01275	0.01271	0.01459	0.01985	0.02008	0.0204	0.02345	0.02497	0.02841	0.01974	0.02223	0.02223	0.02406
	1.4733	0.008	0.00884	0.01138	0.01253	0.01379	0.01358	0.01686	0.01624	0.01925	0.02142	0.02696	0.02616	0.02386	0.02312	0.02566	0.02566	0.02406
	1.47327	0.008	0.00902	0.00985	0.01381	0.01379	0.01618	0.01816	0.01949	0.01757	0.02346	0.02696	0.02438	0.01989	0.02651	0.0268	0.0268	0.02776
	1.47325	0.0074	0.00794	0.00985	0.01176	0.01536	0.01676	0.01621	0.01913	0.02176	0.02142	0.02579	0.02497	0.02727	0.02594	0.02566	0.02566	0.02468
	1.47322	0.00846	0.01064	0.01226	0.01278	0.01588	0.01647	0.01589	0.01949	0.02008	0.02499	0.02169	0.02794	0.02557	0.01861	0.02223	0.02223	0.02653
	1.4732	0.0071	0.00902	0.01182	0.00895	0.01119	0.01156	0.01297	0.01877	0.01967	0.02346	0.02345	0.02259	0.02216	0.02087	0.02509	0.02509	0.02529
	1.47317	0.0068	0.0074	0.00963	0.01202	0.01484	0.01531	0.01751	0.0166	0.0205	0.01683	0.01993	0.02497	0.0233	0.02651	0.02452	0.02452	0.02036
	1.47315	0.00785	0.00884	0.01007	0.0133	0.01353	0.01358	0.01556	0.01732	0.01967	0.02142	0.02696	0.02438	0.02386	0.02087	0.01995	0.01995	0.02776
	1.47313	0.0068	0.00866	0.01094	0.00997	0.01275	0.013	0.01556	0.01732	0.01841	0.01836	0.02403	0.02319	0.02159	0.0203	0.02566	0.02566	0.02344
	1.4731	0.00725	0.00848	0.00854	0.00997	0.01327	0.01358	0.01621	0.01768	0.0205	0.01683	0.02227	0.02378	0.02614	0.022	0.02109	0.02109	0.01295
	1.47308	0.0077	0.0092	0.01029	0.01099	0.01223	0.01445	0.01589	0.01588	0.01632	0.01989	0.02403	0.02438	0.02273	0.01974	0.02737	0.02737	0.02529
	1.47305	0.008	0.00866	0.01051	0.01227	0.01197	0.01589	0.01589	0.01768	0.01757	0.01989	0.01934	0.02497	0.01818	0.022	0.02338	0.02338	0.02097
	1.47303	0.00634	0.00956	0.00963	0.01125	0.01353	0.01271	0.01556	0.01768	0.01757	0.01938	0.02345	0.022	0.02443	0.02143	0.01995	0.01995	0.02468
	1.473	0.0071	0.00812	0.00985	0.01125	0.01275	0.01214	0.01492	0.01732	0.01841	0.01989	0.02462	0.01902	0.02273	0.02651	0.02223	0.02223	0.02591
	1.47298	0.0071	0.00758	0.00963	0.01099	0.01249	0.01387	0.01492	0.01696	0.01883	0.02193	0.02462	0.02319	0.02386	0.02256	0.02109	0.02109	0.01789
	1.47295	0.00755	0.00974	0.00941	0.01099	0.01171	0.01069	0.01329	0.01444	0.01799	0.02142	0.0211	0.02081	0.02045	0.02143	0.02452	0.02452	0.02591
	1.47293	0.00695	0.0092	0.00832	0.01099	0.01197	0.013	0.01459	0.01552	0.01715	0.02091	0.02345	0.01843	0.01989	0.01974	0.02395	0.02395	0.02283
	1.4729	0.00725	0.00956	0.00875	0.01202	0.01171	0.013	0.01427	0.01696	0.02176	0.01683	0.02227	0.02021	0.02273	0.02087	0.0171	0.0171	0.02344
	1.47288	0.00755	0.0083	0.01051	0.01151	0.01353	0.01387	0.01524	0.01732	0.02008	0.02295	0.01934	0.02438	0.0233	0.01861	0.02338	0.02338	0.02591
	1.47285	0.0071	0.00776	0.00985	0.01176	0.01406	0.01358	0.01492	0.01444	0.01381	0.01938	0.02345	0.02259	0.02159	0.02369	0.02223	0.02223	0.02468
	1.47283	0.00785	0.00902	0.00875	0.01278	0.01458	0.01387	0.01719	0.01696	0.01883	0.01938	0.02169	0.02794	0.01875	0.02538	0.02166	0.02166	0.02221
	1.47281	0.00785	0.00875	0.00963	0.0124	0.01314	0.01257	0.01637	0.01714	0.01987	0.01963	0.02374	0.02319	0.02415	0.02482	0.02252	0.02252	0.02344
	1.47278	0.00649	0.0083	0.01051	0.01202	0.01171	0.01127	0.01556	0.01732	0.02092	0.01887	0.02462	0.01843	0.02557	0.02425	0.02338	0.02338	0.02468
	1.47276	0.00725	0.00794	0.01051	0.01099	0.01301	0.01416	0.01524	0.0148	0.01757	0.0204	0.02169	0.022	0.02102	0.02143	0.02109	0.02109	0.01974
	1.47273	0.00755	0.00812	0.01007	0.01227	0.01067	0.01358	0.01135	0.01516	0.01632	0.01989	0.0211	0.01902	0.01818	0.02087	0.01767	0.01767	0.02159
	1.47271	0.0074	0.00848	0.00897	0.01048	0.01327	0.01329	0.01297	0.01263	0.01548	0.01938	0.0211	0.01902	0.01875	0.02087	0.01995	0.01995	0.02159
	1.47268	0.00846	0.0074	0.01029	0.01304	0.01327	0.01358	0.01329	0.01588	0.01925	0.0204	0.02286	0.01962	0.01875	0.02482	0.01881	0.01881	0.02036
	1.47266	0.00725	0.0083	0.00941	0.01074	0.01223	0.01358	0.01362	0.01696	0.01757	0.01683	0.02345	0.02021	0.0233	0.01918	0.02109	0.02109	0.02036
	1.47263	0.0077	0.00902	0.00963	0.01023	0.01119	0.01416	0.01297	0.01732	0.01883	0.02091	0.02403	0.022	0.02273	0.02087	0.01881	0.01881	0.02159
	1.47261	0.00695	0.00902	0.01007	0.01074	0.01223	0.01127	0.01394	0.01624	0.01715	0.01785	0.02286	0.02319	0.02159	0.01918	0.01995	0.01995	0.01974
	1.47259	0.00755	0.00667	0.00919	0.01048	0.01249	0.01416	0.01783	0.01552	0.0159	0.01785	0.01934	0.022	0.01761	0.01805	0.02281	0.02281	0.02221
	1.47256	0.00589	0.00866	0.00766	0.0092	0.01223	0.013	0.01427	0.01335	0.01674	0.01989	0.01993	0.01962	0.02045	0.01861	0.01995	0.01995	0.01912
	1.47254	0.0068	0.00758	0.00832	0.01151	0.01015	0.01156	0.01297	0.01444	0.01632	0.01887	0.01993	0.0214	0.01875	0.0203	0.01767	0.01767	0.01974
	1.47251	0.00634	0.00794	0.00788	0.0092	0.01197	0.01069	0.01232	0.01335	0.01464	0.01683	0.02169	0.0214	0.0233	0.02087	0.02109	0.02109	0.01912
	1.47249	0.00785	0.00722	0.00919	0.01151	0.01353	0.01445	0.01232	0.01371	0.0159	0.02244	0.01993	0.02378	0.02159	0.02087	0.02109	0.02109	0.01789
	1.47246	0.00755	0.00722	0.00985	0.01048	0.01458	0.01271	0.01265	0.01371	0.01715	0.01632	0.02227	0.022	0.02159	0.02256	0.01995	0.01995	0.02097
	1.47244	0.00574	0.00722	0.0081	0.01176	0.01197	0.01474	0.01492	0.01516	0.01799	0.01734	0.02169	0.02021	0.02159	0.01974	0.02338	0.02338	0.02344
	1.47241	0.0074	0.00776	0.01094	0.01023	0.01223	0.01329	0.01297	0.01732	0.01464	0.01887	0.02227	0.0214	0.02102	0.01692	0.02509	0.02509	0.01974
	1.47239	0.0068	0.00902	0.01051	0.01023	0.01301	0.01445	0.012	0.01407	0.01757	0.01887	0.02227	0.01546	0.01761	0.01861	0.02109	0.02109	0.02283
	1.47236	0.00604	0.00722	0.00875	0.00997	0.01145	0.01329	0.01329	0.0148	0.01967	0.01632	0.01758	0.01902	0.01932	0.01748	0.01995	0.01995	0.01851
	1.47234	0.00649	0.00848	0.00832	0.01023	0.01145	0.01011	0.012	0.01371	0.01757	0.01632	0.0211	0.02497	0.02102	0.01974	0.01824	0.01824	0.02344
	1.47232	0.0074	0.00794	0.00854	0.00895	0.01171	0.01185	0.01329	0.01588	0.01423	0.02142	0.02227	0.02438	0.02273	0.01861	0.02166	0.02166	0.01542
	1.47229	0.00544	0.00938	0.01138	0.01048	0.01171	0.013	0.01492	0.01588	0.01757	0.01683	0.01876	0.02259	0.02386	0.01805	0.0171	0.0171	0.02036
	1.47227	0.008	0.00848	0.00854	0.0092	0.01275	0.01329	0.01556	0.01516	0.01674	0.01989	0.02579	0.01902	0.0233	0.02425	0.01881	0.01881	0.02344
	1.47224	0.0071	0.00776	0.00854	0.01202	0.00989	0.01156	0.01297	0.01588	0.01841	0.01683	0.01993	0.0214	0.01932	0.02312	0.02395	0.02395	0.01604
	1.47222	0.00725	0.0083	0.00985	0.01074	0.01275	0.0104	0.01362	0.01263	0.01841	0.01632	0.02227	0.02081	0.02216	0.0203	0.02166	0.02166	0.02283
	1.47219	0.0071	0.0074	0.01007	0.01125	0.00989	0.013	0.012	0.01335	0.01548	0.01938	0.02169	0.02081	0.01818	0.01861	0.02052	0.02052	0.01789
	1.47217	0.00589	0.00776	0.00744	0.00869	0.01145	0.01185	0.01394	0.01516	0.01297	0.02091	0.01876	0.02021	0.02273	0.01861	0.01539	0.01539	0.01912
	1.47214	0.0068	0.00722	0.00854	0.01202	0.01197	0.01271	0.01297	0.01407	0.01506	0.01632	0.02462	0.01843	0.01818	0.01692	0.02166	0.02166	0.01851
	1.47212	0.00634	0.0074	0.00875	0.01074	0.01067	0.01098	0.01394	0.01444	0.01632	0.01785	0.02052	0.02021	0.01932	0.01805	0.01995	0.01995	0.02159
	1.47209	0.00634	0.00685	0.00941	0.00997	0.01249	0.013	0.01394	0.01516	0.01757	0.01989	0.02345	0.01962	0.02102	0.01918	0.02052	0.02052	0.02221
	1.47207	0.00619	0.0074	0.01007	0.0092	0.00989	0.01127	0.01265	0.01371	0.01506	0.01887	0.01876	0.02021	0.02216	0.01354	0.02109	0.02109	0.02097
	1.47205	0.00544	0.0074	0.00875	0.00997	0.01145	0.01271	0.01362	0.01516	0.01799	0.01785	0.02579	0.02319	0.01989	0.01918	0.0171	0.0171	0.01727
	1.47202	0.00649	0.00758	0.00678	0.00869	0.01119	0.01445	0.01167	0.01119	0.01464	0.01887	0.0211	0.01665	0.01932	0.02256	0.01938	0.01938	0.01974
	1.472	0.0071	0.00794	0.00854	0.01151	0.00911	0.00982	0.01362	0.0166	0.01464	0.01785	0.01876	0.01962	0.01932	0.01579	0.02166	0.02166	0.02283
	1.47197	0.00634	0.00884	0.00919	0.01023	0.01171	0.01011	0.00908	0.01552	0.01715	0.01734	0.02286	0.01784	0.02045	0.01748	0.02109	0.02109	0.01912
	1.47195	0.00604	0.00649	0.00854	0.01151	0.00963	0.01127	0.01329	0.01371	0.01548	0.01734	0.02052	0.01546	0.02102	0.01974	0.01995	0.01995	0.01727
	1.47192	0.00725	0.00758	0.00919	0.00972	0.01171	0.01185	0.01265	0.0148	0.01423	0.01989	0.0211	0.01724	0.01989	0.01579	0.01596	0.01596	0.02159
	1.4719	0.00664	0.0092	0.01029	0.00793	0.01249	0.01214	0.01297	0.01696	0.01883	0.01989	0.02169	0.02319	0.02045	0.01918	0.01596	0.01596	0.02036
	1.47187	0.00574	0.00866	0.00875	0.01048	0.01067	0.01387	0.01167	0.01552	0.01799	0.01836	0.02052	0.01605	0.01932	0.02256	0.01938	0.01938	0.02036
	1.47185	0.00634	0.00685	0.00766	0.00946	0.01171	0.01127	0.01362	0.01552	0.0159	0.01785	0.02227	0.02081	0.02273	0.0203	0.02281	0.02281	0.02283
	1.47183	0.0071	0.0074	0.0081	0.01125	0.01067	0.01069	0.01297	0.01119	0.01715	0.01734	0.01641	0.02675	0.02159	0.01636	0.01824	0.01824	0.02036
	1.4718	0.00695	0.00631	0.00919	0.00997	0.01119	0.013	0.01135	0.01371	0.01548	0.01887	0.02169	0.02021	0.01932	0.01974	0.01938	0.01938	0.01912
	1.47178	0.00649	0.00559	0.00963	0.01125	0.01145	0.0104	0.012	0.01371	0.01674	0.01734	0.01934	0.02021	0.01648	0.01861	0.02052	0.02052	0.02097
	1.47175	0.00513	0.00794	0.00919	0.0092	0.01015	0.01127	0.012	0.01407	0.01757	0.01632	0.01758	0.01843	0.01705	0.0203	0.01824	0.01824	0.01851
	1.47173	0.00634	0.00794	0.00788	0.00946	0.01015	0.00925	0.01297	0.01263	0.0159	0.01428	0.02052	0.01902	0.01818	0.01918	0.01824	0.01824	0.01912
	1.4717	0.00604	0.00884	0.00854	0.00793	0.00963	0.01242	0.01329	0.01516	0.01715	0.01938	0.017	0.02021	0.01989	0.01748	0.0171	0.0171	0.01912
	1.47168	0.00544	0.00776	0.00766	0.01125	0.01249	0.013	0.01329	0.01407	0.01757	0.01683	0.02227	0.02259	0.0233	0.01636	0.02052	0.02052	0.02036
	1.47165	0.00649	0.0074	0.00854	0.01074	0.00963	0.01098	0.01459	0.01516	0.01506	0.01836	0.0211	0.0214	0.01875	0.01748	0.01824	0.01824	0.02159
	1.47163	0.00544	0.00758	0.00854	0.01176	0.01171	0.00867	0.01329	0.01371	0.01841	0.01683	0.02052	0.02021	0.01818	0.01861	0.01824	0.01824	0.02036
	1.47161	0.00559	0.0083	0.00657	0.00946	0.01171	0.01214	0.01167	0.01552	0.01548	0.01683	0.02286	0.01665	0.02045	0.01861	0.01938	0.01938	0.01912
	1.47158	0.00619	0.00776	0.00854	0.00818	0.01041	0.013	0.01038	0.0148	0.0159	0.01683	0.017	0.02081	0.02102	0.01523	0.01938	0.01938	0.02097
	1.47156	0.00559	0.00685	0.00941	0.00844	0.01093	0.00982	0.0107	0.01407	0.01632	0.0204	0.01934	0.01902	0.01705	0.01861	0.02223	0.02223	0.01974
	1.47153	0.00589	0.00722	0.0081	0.0092	0.01119	0.01069	0.01232	0.01516	0.01423	0.01581	0.01876	0.01843	0.0233	0.01861	0.01938	0.01938	0.02097
	1.47151	0.00574	0.00776	0.00744	0.01074	0.01041	0.01185	0.01135	0.01335	0.01506	0.01887	0.02169	0.02259	0.01875	0.02087	0.0171	0.0171	0.02283
	1.47148	0.00695	0.00848	0.00788	0.0092	0.01093	0.00982	0.012	0.0148	0.01715	0.01989	0.0211	0.02021	0.01875	0.022	0.01881	0.01881	0.02283
	1.47146	0.00725	0.00812	0.00832	0.00869	0.01093	0.01387	0.01524	0.01552	0.01632	0.01734	0.01934	0.02081	0.02273	0.01805	0.02109	0.02109	0.02097
	1.47143	0.0071	0.00794	0.00722	0.0092	0.01379	0.01445	0.01427	0.01335	0.01674	0.01734	0.02169	0.01962	0.01989	0.022	0.02109	0.02109	0.02344
	1.47141	0.00634	0.00631	0.007	0.01023	0.01119	0.01011	0.01362	0.01444	0.01464	0.01785	0.01876	0.01843	0.01761	0.01861	0.02281	0.02281	0.02529
	1.47139	0.00619	0.00685	0.00635	0.00793	0.01249	0.00838	0.01167	0.01588	0.01255	0.01938	0.02169	0.0214	0.02159	0.01974	0.01938	0.01938	0.02097
	1.47136	0.00634	0.0074	0.00875	0.00972	0.00937	0.01127	0.0107	0.01552	0.01674	0.01785	0.01524	0.01724	0.01761	0.0203	0.01881	0.01881	0.02221
	1.47134	0.00664	0.00685	0.007	0.00946	0.01041	0.01127	0.012	0.01552	0.01548	0.01887	0.0211	0.01724	0.01761	0.02087	0.02052	0.02052	0.01974
	1.47131	0.00574	0.00649	0.0081	0.01227	0.01015	0.01069	0.01135	0.01552	0.01255	0.01683	0.01934	0.01784	0.01875	0.0203	0.01881	0.01881	0.01912
	1.47129	0.0074	0.00794	0.00766	0.00972	0.01041	0.01127	0.01329	0.01444	0.01506	0.01581	0.02169	0.01962	0.01591	0.01861	0.01938	0.01938	0.02283
	1.47126	0.00604	0.00848	0.00766	0.0092	0.00989	0.01242	0.01394	0.01371	0.01632	0.01887	0.01758	0.01843	0.02159	0.01748	0.02223	0.02223	0.02283
	1.47124	0.00604	0.0074	0.00788	0.0092	0.01249	0.01242	0.01329	0.01516	0.01632	0.01683	0.01934	0.02259	0.02216	0.01748	0.02452	0.02452	0.02097
	1.47121	0.00498	0.00794	0.00722	0.00972	0.01145	0.00896	0.01394	0.01191	0.0159	0.01581	0.01876	0.02021	0.01932	0.01579	0.01881	0.01881	0.01789
	1.47119	0.00589	0.00703	0.01051	0.01099	0.01067	0.00925	0.01329	0.01588	0.0159	0.01632	0.02052	0.01902	0.01989	0.01748	0.02281	0.02281	0.02283
	1.47117	0.00574	0.00776	0.0081	0.00844	0.01197	0.01214	0.012	0.01371	0.01423	0.01632	0.02052	0.01962	0.01932	0.01748	0.01653	0.01653	0.01912
	1.47114	0.00529	0.00776	0.01029	0.00946	0.01093	0.01156	0.01135	0.01407	0.01883	0.02091	0.01876	0.02259	0.01818	0.01523	0.02052	0.02052	0.01974
	1.47112	0.0068	0.00776	0.0081	0.0092	0.01119	0.0104	0.01297	0.01624	0.01506	0.02193	0.01934	0.02021	0.01818	0.01861	0.01995	0.01995	0.02097
	1.47109	0.00664	0.00794	0.00897	0.00946	0.01119	0.01214	0.01135	0.01516	0.01715	0.01224	0.01641	0.0214	0.02273	0.01918	0.02223	0.02223	0.02036
	1.47107	0.00664	0.00703	0.00941	0.00869	0.01197	0.01242	0.01329	0.01696	0.01464	0.01734	0.01934	0.022	0.01818	0.01692	0.02109	0.02109	0.02036
	1.47104	0.00695	0.00559	0.00897	0.00997	0.01067	0.01069	0.0107	0.01119	0.01213	0.01938	0.02579	0.01665	0.01989	0.0203	0.01938	0.01938	0.02344
	1.47102	0.00695	0.00794	0.0081	0.0092	0.01197	0.01127	0.01524	0.01407	0.01883	0.01683	0.017	0.0214	0.01761	0.01579	0.01938	0.01938	0.02036
	1.471	0.00574	0.00722	0.0081	0.00946	0.01145	0.013	0.00875	0.01371	0.01632	0.0204	0.0211	0.02021	0.01477	0.01805	0.02223	0.02223	0.02221
	1.47097	0.00529	0.0074	0.00897	0.00869	0.00937	0.01011	0.012	0.01299	0.01297	0.01683	0.01583	0.01962	0.01591	0.01805	0.01938	0.01938	0.01789
	1.47095	0.00619	0.00758	0.00985	0.00997	0.01275	0.01127	0.01135	0.01299	0.01213	0.01581	0.0211	0.01665	0.02273	0.01523	0.02052	0.02052	0.01974
	1.47092	0.00634	0.00685	0.00875	0.01099	0.01015	0.01214	0.01394	0.0166	0.01757	0.01734	0.02579	0.02259	0.01932	0.01692	0.01881	0.01881	0.02097
	1.4709	0.00589	0.00848	0.00919	0.00946	0.01119	0.01156	0.0107	0.01371	0.01548	0.01836	0.02169	0.01962	0.02273	0.01692	0.02338	0.02338	0.01542
	1.47087	0.00544	0.00667	0.0081	0.00741	0.01171	0.00982	0.012	0.0148	0.01757	0.01836	0.02227	0.022	0.01705	0.01748	0.02338	0.02338	0.01851
	1.47085	0.00634	0.00848	0.00897	0.01099	0.01275	0.01156	0.01362	0.01335	0.01632	0.01938	0.01934	0.01902	0.02159	0.02143	0.01824	0.01824	0.02097
	1.47082	0.00574	0.00758	0.007	0.00895	0.01145	0.01011	0.01362	0.01371	0.01423	0.01989	0.01993	0.0214	0.01761	0.01579	0.01995	0.01995	0.02406
	1.4708	0.0068	0.00758	0.00788	0.0092	0.01119	0.01242	0.01265	0.01516	0.01841	0.01581	0.0211	0.01962	0.01818	0.01805	0.01767	0.01767	0.02159
	1.47078	0.00483	0.00758	0.00788	0.0092	0.01119	0.01214	0.01265	0.01371	0.01548	0.0204	0.02052	0.02021	0.01989	0.01748	0.02109	0.02109	0.01912
	1.47075	0.00544	0.0074	0.00897	0.00869	0.01015	0.01098	0.01362	0.01588	0.0159	0.01581	0.02169	0.02021	0.01761	0.02087	0.0171	0.0171	0.01974
	1.47073	0.00695	0.00703	0.01007	0.00972	0.01145	0.01156	0.01394	0.01552	0.01841	0.01887	0.01934	0.022	0.01932	0.01861	0.02281	0.02281	0.02344
	1.4707	0.0071	0.00884	0.0081	0.01074	0.01093	0.01185	0.012	0.01552	0.01381	0.0153	0.01993	0.02259	0.02102	0.01861	0.02166	0.02166	0.01974
	1.47068	0.00529	0.0092	0.00897	0.01074	0.01301	0.01214	0.01492	0.01552	0.01548	0.01683	0.01817	0.01962	0.01818	0.022	0.01995	0.01995	0.02097
	1.47065	0.00649	0.00848	0.00854	0.01023	0.01145	0.01069	0.01362	0.01444	0.01883	0.01785	0.01993	0.01843	0.02045	0.01974	0.02281	0.02281	0.02468
	1.47063	0.00574	0.00758	0.00832	0.01023	0.01093	0.01185	0.01492	0.01552	0.01255	0.01734	0.02345	0.022	0.02216	0.01805	0.01767	0.01767	0.02221
	1.47061	0.00604	0.00685	0.00678	0.00869	0.00989	0.01214	0.01265	0.01335	0.01757	0.01734	0.01758	0.01843	0.02159	0.01466	0.01767	0.01767	0.02344
	1.47058	0.00589	0.00703	0.00897	0.01048	0.01041	0.01214	0.01167	0.0148	0.01632	0.01632	0.01993	0.02081	0.01875	0.01466	0.01767	0.01767	0.01604
	1.47056	0.00589	0.00848	0.00678	0.00895	0.00963	0.01156	0.01232	0.01624	0.01715	0.01734	0.02052	0.02021	0.01932	0.01692	0.01824	0.01824	0.01851
	1.47053	0.00574	0.00722	0.00941	0.00972	0.01197	0.01127	0.01135	0.01371	0.01632	0.0153	0.01993	0.01843	0.01932	0.01918	0.02052	0.02052	0.02283
	1.47051	0.00604	0.0083	0.00963	0.00997	0.01041	0.01156	0.01329	0.01335	0.01506	0.02193	0.02052	0.022	0.01875	0.0203	0.02109	0.02109	0.02036
	1.47048	0.00634	0.00866	0.00919	0.01125	0.01041	0.01387	0.01394	0.0184	0.01464	0.01887	0.02052	0.02259	0.02386	0.022	0.01938	0.01938	0.02468
	1.47046	0.00604	0.00758	0.00788	0.01099	0.00885	0.00925	0.01297	0.01516	0.0159	0.01938	0.02403	0.02021	0.01648	0.01861	0.01881	0.01881	0.02036
	1.47044	0.00589	0.00649	0.01029	0.01176	0.01041	0.01069	0.01427	0.01588	0.01925	0.01734	0.02052	0.0214	0.01875	0.02087	0.01653	0.01653	0.01912
	1.47041	0.00634	0.0074	0.007	0.0092	0.01067	0.01098	0.01329	0.01696	0.01632	0.01632	0.0211	0.02081	0.02216	0.022	0.02166	0.02166	0.02036
	1.47039	0.00574	0.0083	0.01007	0.00946	0.01119	0.01069	0.01459	0.01516	0.01464	0.02091	0.01876	0.02319	0.01591	0.02087	0.01995	0.01995	0.02097
	1.47036	0.00695	0.00703	0.01029	0.00997	0.01041	0.01098	0.01459	0.01516	0.0159	0.01989	0.01993	0.02556	0.01989	0.01918	0.02166	0.02166	0.02221
	1.47034	0.00574	0.0083	0.00766	0.00895	0.01275	0.01445	0.01232	0.01913	0.01548	0.0204	0.01876	0.022	0.01989	0.0203	0.02509	0.02509	0.02036
	1.47031	0.00664	0.00776	0.00897	0.01099	0.01223	0.01242	0.01297	0.01624	0.01841	0.01683	0.01934	0.022	0.02159	0.01748	0.02052	0.02052	0.02097
	1.47029	0.00725	0.00812	0.01007	0.00946	0.01197	0.01069	0.01297	0.01516	0.01674	0.01938	0.02462	0.02497	0.01761	0.01579	0.02109	0.02109	0.02283
	1.47027	0.00664	0.00667	0.00963	0.01074	0.01249	0.01156	0.01329	0.01407	0.01799	0.02091	0.01817	0.02497	0.02216	0.01861	0.01938	0.01938	0.02283
	1.47024	0.00634	0.00685	0.00919	0.01023	0.01171	0.01358	0.01297	0.01768	0.01464	0.01428	0.02521	0.02021	0.01761	0.01805	0.01881	0.01881	0.02221
	1.47022	0.00634	0.00685	0.00941	0.01048	0.01041	0.00982	0.01232	0.0148	0.02008	0.0153	0.02286	0.01902	0.01932	0.01805	0.02166	0.02166	0.02283
	1.47019	0.00604	0.00631	0.00788	0.01074	0.01171	0.00982	0.01038	0.01516	0.01464	0.01734	0.0211	0.01962	0.01989	0.02312	0.01425	0.01425	0.02221
	1.47017	0.0068	0.00812	0.00722	0.01074	0.01275	0.01069	0.01362	0.01624	0.01464	0.01785	0.02169	0.02259	0.01989	0.01523	0.01767	0.01767	0.02406
	1.47014	0.00589	0.00776	0.00875	0.00895	0.01171	0.013	0.01394	0.01516	0.01464	0.02244	0.0211	0.02259	0.02045	0.01805	0.02281	0.02281	0.02097
	1.47012	0.00559	0.0083	0.0081	0.00895	0.01275	0.01127	0.01427	0.01588	0.0159	0.01989	0.02462	0.02259	0.01875	0.01748	0.02223	0.02223	0.01912
	1.4701	0.00513	0.00848	0.00941	0.01023	0.01379	0.01358	0.01492	0.01516	0.01464	0.02091	0.02169	0.02497	0.02045	0.01918	0.01995	0.01995	0.02159
	1.47007	0.00725	0.00848	0.00919	0.01202	0.01093	0.01329	0.01524	0.01732	0.01925	0.01989	0.02521	0.01843	0.02216	0.0203	0.01824	0.01824	0.02529
	1.47005	0.00649	0.00758	0.00875	0.01074	0.01067	0.01242	0.01265	0.01335	0.01841	0.01836	0.02052	0.022	0.01989	0.01805	0.01995	0.01995	0.02344
	1.47002	0.00544	0.00794	0.00832	0.00946	0.01093	0.01271	0.01459	0.01516	0.01925	0.01734	0.02227	0.02319	0.01989	0.01692	0.02223	0.02223	0.01912
	1.47	0.00589	0.00577	0.00941	0.00972	0.01171	0.01127	0.012	0.01696	0.0159	0.01428	0.02169	0.02259	0.01761	0.01579	0.01995	0.01995	0.01912

## Sheet: Figure_3_a_@28deg
Long Name	Energy	Intensity	Intensity	Intensity	Intensity	Intensity	Intensity	Intensity	Intensity	Intensity	Intensity	Intensity	Intensity	Intensity	Intensity	Intensity	Intensity	Intensity	Intensity
Units	ev	arb. Units	arb. Units	arb. Units	arb. Units	arb. Units	arb. Units	arb. Units	arb. Units	arb. Units	arb. Units	arb. Units	arb. Units	arb. Units	arb. Units	arb. Units	arb. Units	arb. Units	arb. Units
comments		0T	1	2	3	4	5	6	7	8	9	9.5	10	10.3	10.5	10.7	11	11.5	12
	1.48004	0.00302	0.00251	0.00572	0.00426	0.00285	0.00563	0.00655	0.00349	0.0033	0.00458	0.00545	0.00386	0.00648	0.00495	0.00401	0.0049	0.00611	0.00471
	1.48001	0.00264	0.00418	0.00541	0.00455	0.00512	0.00622	0.00355	0.00399	0.00495	0.00458	0.00496	0.00386	0.00441	0.00443	0.00401	0.00462	0.00582	0.0056
	1.47999	0.00283	0.00279	0.00541	0.00426	0.00484	0.00504	0.00492	0.00424	0.00495	0.00506	0.0057	0.00541	0.00467	0.00469	0.00482	0.00435	0.00524	0.0056
	1.47996	0.00207	0.00362	0.00572	0.00398	0.00484	0.00563	0.00464	0.00474	0.00354	0.00362	0.00421	0.00438	0.00441	0.00443	0.00482	0.00326	0.00698	0.00648
	1.47994	0.00264	0.00334	0.00636	0.00511	0.00484	0.00652	0.00601	0.00399	0.00424	0.00434	0.00421	0.00464	0.00492	0.00469	0.00401	0.00626	0.00465	0.0056
	1.47991	0.00132	0.00418	0.00477	0.00511	0.0037	0.00592	0.00546	0.00324	0.00424	0.00482	0.00397	0.00515	0.00518	0.00417	0.00535	0.00354	0.00553	0.00648
	1.47989	0.00207	0.00223	0.00604	0.00511	0.00569	0.00415	0.00683	0.00624	0.00283	0.00482	0.00521	0.00489	0.00518	0.00469	0.00455	0.00544	0.00669	0.00648
	1.47986	0.00132	0.00557	0.00541	0.00682	0.00484	0.00533	0.00492	0.00449	0.00448	0.0041	0.00521	0.00515	0.00441	0.00443	0.00669	0.00598	0.00524	0.00589
	1.47984	0.00189	0.00334	0.00445	0.00455	0.00427	0.00504	0.00573	0.00524	0.00519	0.0053	0.0057	0.00438	0.00441	0.00651	0.00642	0.00544	0.00669	0.00471
	1.47981	0.00264	0.00418	0.00509	0.00625	0.00455	0.00622	0.00683	0.00449	0.00472	0.00554	0.00471	0.00515	0.00596	0.00443	0.00562	0.00626	0.00553	0.00619
	1.47979	0.00189	0.00251	0.00572	0.00653	0.0037	0.00622	0.00601	0.00449	0.00495	0.00603	0.00496	0.00515	0.00596	0.00677	0.00642	0.0049	0.0064	0.00589
	1.47976	0.00132	0.00446	0.00636	0.00455	0.00342	0.00741	0.00573	0.00499	0.00377	0.00554	0.00471	0.00515	0.00648	0.00547	0.00482	0.00598	0.00669	0.00678
	1.47974	0.00226	0.0039	0.00572	0.00568	0.00399	0.00504	0.00847	0.00499	0.00448	0.00482	0.00545	0.00515	0.00648	0.00521	0.00642	0.0049	0.00524	0.00619
	1.47971	0.00283	0.00418	0.007	0.00511	0.00541	0.00533	0.00683	0.00599	0.00448	0.00579	0.00471	0.00541	0.0057	0.00756	0.00375	0.00462	0.00553	0.00648
	1.47968	0.00207	0.0039	0.00604	0.00653	0.00484	0.00681	0.00546	0.00574	0.00637	0.00675	0.00521	0.00618	0.0057	0.00677	0.00455	0.00653	0.00698	0.00737
	1.47966	0.0017	0.00334	0.00509	0.00483	0.00342	0.00533	0.00655	0.00724	0.00519	0.00554	0.00446	0.00696	0.00778	0.00469	0.00722	0.00707	0.00756	0.00471
	1.47963	0.00245	0.00334	0.00541	0.00682	0.00455	0.00563	0.00655	0.00524	0.00519	0.00579	0.0062	0.0067	0.00855	0.00703	0.00669	0.00843	0.00698	0.00737
	1.47961	0.00189	0.0039	0.00604	0.00568	0.00484	0.0077	0.00847	0.00649	0.00566	0.00386	0.00868	0.00902	0.00881	0.00651	0.00535	0.0068	0.00756	0.00707
	1.47958	0.00207	0.00362	0.00572	0.00511	0.00427	0.008	0.00601	0.00599	0.00778	0.0053	0.00645	0.00515	0.00726	0.00782	0.00615	0.0049	0.0064	0.01002
	1.47956	0.00189	0.00529	0.00382	0.00625	0.00484	0.00504	0.00655	0.00524	0.00589	0.00771	0.0062	0.00618	0.00596	0.00782	0.00696	0.00707	0.00756	0.00678
	1.47953	0.00245	0.00502	0.00541	0.00625	0.00427	0.00829	0.00573	0.00599	0.00566	0.00579	0.0062	0.00773	0.00804	0.00756	0.00615	0.00761	0.00727	0.00854
	1.47951	0.00226	0.00446	0.00604	0.00597	0.00512	0.00622	0.00683	0.00599	0.00637	0.00651	0.00818	0.00618	0.00778	0.00756	0.00562	0.00707	0.0096	0.00854
	1.47948	0.0017	0.00362	0.00827	0.00369	0.00541	0.00711	0.00655	0.00599	0.00707	0.00747	0.0057	0.00747	0.00752	0.00808	0.00696	0.00734	0.00844	0.00796
	1.47946	0.00321	0.00446	0.00636	0.00597	0.00569	0.00681	0.00519	0.00549	0.00637	0.0082	0.00967	0.0085	0.00674	0.00677	0.00722	0.00734	0.01018	0.00884
	1.47943	0.00283	0.00557	0.00604	0.00426	0.00455	0.00681	0.00765	0.00724	0.00613	0.00723	0.01016	0.00773	0.00752	0.0073	0.00722	0.00843	0.0096	0.00766
	1.47941	0.00207	0.00334	0.00636	0.00483	0.00569	0.00622	0.00737	0.00724	0.00684	0.00916	0.00793	0.00902	0.00907	0.00938	0.00669	0.00952	0.00814	0.01031
	1.47938	0.00283	0.00474	0.00795	0.00653	0.00569	0.00711	0.00874	0.00773	0.00707	0.00844	0.01016	0.0085	0.01011	0.00912	0.01043	0.01033	0.01018	0.00796
	1.47936	0.00321	0.00502	0.007	0.00625	0.00569	0.00741	0.01174	0.00848	0.00849	0.0094	0.00917	0.00824	0.0114	0.0112	0.01043	0.00925	0.01105	0.01031
	1.47933	0.00189	0.00502	0.00572	0.00597	0.00626	0.00977	0.00928	0.00823	0.00896	0.00964	0.01165	0.01185	0.01322	0.00964	0.01017	0.01224	0.01338	0.01237
	1.47931	0.00189	0.00418	0.00477	0.00767	0.00569	0.00829	0.00983	0.00973	0.01108	0.01205	0.01314	0.01288	0.01374	0.01146	0.01257	0.01333	0.01309	0.01385
	1.47928	0.00245	0.00585	0.00763	0.00909	0.00797	0.00681	0.00901	0.01023	0.01226	0.01302	0.01339	0.01417	0.01348	0.01511	0.01364	0.01278	0.01513	0.01296
	1.47926	0.00302	0.00585	0.00795	0.00767	0.00769	0.00977	0.01338	0.01098	0.01273	0.01398	0.01363	0.01468	0.01581	0.01641	0.01659	0.01577	0.01483	0.01738
	1.47923	0.00245	0.00557	0.00731	0.00625	0.00769	0.01096	0.01283	0.01272	0.01391	0.01567	0.01661	0.01571	0.01685	0.01746	0.01766	0.01795	0.01716	0.01768
	1.4792	0.00321	0.00474	0.00763	0.00909	0.00968	0.01185	0.01365	0.01547	0.01415	0.01567	0.01958	0.01855	0.02281	0.01928	0.0214	0.01958	0.02065	0.01591
	1.47918	0.00339	0.00529	0.00827	0.00881	0.01224	0.01155	0.0172	0.01747	0.01863	0.02194	0.02429	0.0237	0.02436	0.02241	0.02434	0.02312	0.02531	0.02387
	1.47915	0.00264	0.00502	0.00795	0.01051	0.00968	0.01303	0.01748	0.02046	0.02264	0.02604	0.02776	0.02911	0.02773	0.02658	0.03157	0.02638	0.02734	0.02622
	1.47913	0.00283	0.00502	0.00827	0.01023	0.01309	0.016	0.02048	0.0247	0.02664	0.03279	0.03173	0.03246	0.03499	0.03361	0.03772	0.03264	0.03345	0.03094
	1.4791	0.00339	0.00697	0.01049	0.01023	0.01423	0.01688	0.02185	0.02944	0.0349	0.04002	0.04165	0.04714	0.04329	0.04091	0.04147	0.03726	0.04014	0.03801
	1.47908	0.00226	0.00697	0.00922	0.01165	0.01366	0.02133	0.02758	0.03268	0.03985	0.04725	0.04512	0.04405	0.04769	0.05289	0.04441	0.04433	0.05119	0.04361
	1.47905	0.00453	0.00585	0.01081	0.01222	0.01679	0.02488	0.0314	0.03743	0.0481	0.04749	0.04809	0.05152	0.05158	0.05393	0.0527	0.05575	0.05119	0.04714
	1.47903	0.00453	0.00697	0.01272	0.01165	0.01736	0.02429	0.0355	0.04242	0.0481	0.04797	0.0533	0.05487	0.0521	0.05393	0.05725	0.05521	0.05207	0.05156
	1.479	0.00453	0.00808	0.01367	0.01477	0.01964	0.03051	0.0426	0.0489	0.05046	0.0528	0.0528	0.05873	0.05625	0.0555	0.05511	0.05521	0.05759	0.05775
	1.47898	0.00472	0.00836	0.01463	0.01705	0.02619	0.03703	0.04478	0.05314	0.04787	0.04894	0.05677	0.05538	0.0578	0.05576	0.05538	0.05983	0.06137	0.06158
	1.47895	0.00472	0.01003	0.01399	0.02159	0.02818	0.0391	0.05188	0.05514	0.05588	0.05256	0.05379	0.05822	0.05988	0.06253	0.06394	0.06038	0.06486	0.0716
	1.47893	0.0049	0.01142	0.01749	0.02187	0.03217	0.04739	0.05735	0.05439	0.05164	0.05593	0.05503	0.05693	0.06273	0.05836	0.06207	0.06527	0.06574	0.0716
	1.4789	0.00622	0.01421	0.02067	0.02699	0.03871	0.05391	0.06363	0.05639	0.05282	0.05569	0.05503	0.05693	0.05962	0.05915	0.05912	0.06228	0.06777	0.07189
	1.47888	0.0066	0.01477	0.02035	0.02926	0.04071	0.05569	0.06144	0.05564	0.04905	0.04942	0.04933	0.0559	0.06195	0.05602	0.05966	0.06092	0.05963	0.06983
	1.47885	0.0066	0.01254	0.02576	0.03295	0.04697	0.05687	0.05325	0.04915	0.04645	0.04629	0.04983	0.05281	0.05054	0.05263	0.05725	0.05766	0.06399	0.06305
	1.47883	0.00773	0.01783	0.02766	0.03494	0.05181	0.05598	0.0568	0.04466	0.04174	0.04484	0.04859	0.04894	0.05158	0.05367	0.05297	0.05439	0.05614	0.06423
	1.4788	0.0083	0.0209	0.03339	0.04091	0.05437	0.05806	0.05161	0.04566	0.04032	0.04195	0.04859	0.0492	0.04847	0.04768	0.05003	0.05058	0.05352	0.05834
	1.47878	0.00924	0.02173	0.03752	0.04858	0.05579	0.05391	0.05161	0.04666	0.0415	0.04339	0.04487	0.04843	0.05003	0.05237	0.05056	0.05358	0.05497	0.05745
	1.47875	0.01018	0.02591	0.04293	0.0554	0.06092	0.05213	0.04915	0.04366	0.04126	0.04315	0.04512	0.05075	0.05132	0.05107	0.04869	0.05276	0.05672	0.06128
	1.47873	0.01396	0.03204	0.04769	0.05966	0.06063	0.05124	0.04861	0.04541	0.04456	0.0446	0.04636	0.05049	0.04847	0.05055	0.05029	0.05385	0.05788	0.05687
	1.4787	0.01433	0.03399	0.05119	0.0608	0.05892	0.05006	0.04642	0.04167	0.04126	0.03954	0.04313	0.05049	0.04666	0.04898	0.04922	0.05167	0.05556	0.05745
	1.47868	0.01679	0.03344	0.05533	0.06278	0.05551	0.04947	0.04533	0.04067	0.03867	0.0393	0.04437	0.04611	0.04484	0.04768	0.04789	0.04787	0.05614	0.06099
	1.47865	0.02131	0.04096	0.06264	0.05739	0.05067	0.0465	0.04096	0.03842	0.03796	0.03833	0.04512	0.04456	0.04536	0.04351	0.04949	0.0495	0.05497	0.05863
	1.47863	0.02659	0.0443	0.06073	0.06023	0.05181	0.04591	0.04042	0.03917	0.03867	0.04098	0.03966	0.04585	0.04666	0.04716	0.04922	0.04977	0.05323	0.05186
	1.4786	0.03225	0.05461	0.06455	0.05227	0.05408	0.04562	0.04042	0.03967	0.03843	0.04147	0.0414	0.04379	0.04666	0.04508	0.04815	0.04732	0.05643	0.05687
	1.47857	0.04017	0.05907	0.06677	0.05511	0.05323	0.04502	0.04451	0.04192	0.03914	0.04002	0.04264	0.04637	0.04899	0.04716	0.04735	0.0495	0.05526	0.05598
	1.47855	0.04225	0.06325	0.07122	0.05824	0.04725	0.04295	0.04451	0.04242	0.03749	0.04364	0.04536	0.04843	0.05029	0.05107	0.05217	0.05521	0.05905	0.05628
	1.47852	0.04885	0.06325	0.06518	0.0571	0.04811	0.0468	0.04424	0.04566	0.03961	0.0446	0.0471	0.05281	0.04847	0.05081	0.05457	0.05194	0.05701	0.06128
	1.4785	0.05224	0.06492	0.06645	0.05994	0.04811	0.04591	0.04833	0.04441	0.04409	0.04098	0.04338	0.05204	0.05495	0.05237	0.05431	0.05412	0.05585	0.06187
	1.47847	0.04677	0.06102	0.05851	0.05312	0.04327	0.04621	0.04779	0.04142	0.04315	0.04364	0.04809	0.04688	0.05443	0.05081	0.05136	0.0533	0.06166	0.06453
	1.47845	0.04376	0.06269	0.06741	0.05085	0.04469	0.04562	0.0426	0.04142	0.04032	0.04147	0.04611	0.04766	0.04847	0.0495	0.05538	0.05439	0.06195	0.06511
	1.47842	0.04564	0.05935	0.06645	0.05	0.04953	0.0465	0.04533	0.03792	0.03938	0.04653	0.04784	0.0492	0.05391	0.05263	0.05591	0.05738	0.05963	0.06747
	1.4784	0.043	0.06631	0.06677	0.05739	0.0538	0.05006	0.04506	0.04192	0.04339	0.0446	0.04636	0.05281	0.05443	0.05602	0.05725	0.05684	0.06341	0.0713
	1.47837	0.0381	0.06269	0.07281	0.05625	0.0538	0.04591	0.04451	0.04691	0.03914	0.04725	0.04883	0.05126	0.05314	0.05628	0.05805	0.05711	0.06195	0.06777
	1.47835	0.03772	0.06436	0.07695	0.05966	0.05892	0.05302	0.04943	0.04865	0.04551	0.04797	0.04883	0.05229	0.05417	0.05498	0.05832	0.05575	0.06283	0.07042
	1.47832	0.03395	0.06464	0.08172	0.06165	0.05921	0.05184	0.05216	0.04641	0.04574	0.04701	0.04809	0.05075	0.05521	0.05367	0.05457	0.05385	0.05934	0.06511
	1.4783	0.03602	0.06241	0.07758	0.06619	0.06063	0.05036	0.05188	0.04541	0.04362	0.04918	0.04685	0.0474	0.05029	0.04977	0.05163	0.05602	0.06457	0.06511
	1.47827	0.03452	0.05628	0.07695	0.06392	0.05978	0.04858	0.0538	0.04666	0.04032	0.04484	0.04412	0.04637	0.04899	0.0482	0.04815	0.05847	0.0573	0.06335
	1.47825	0.03433	0.05517	0.07631	0.07244	0.06234	0.05361	0.0527	0.04616	0.04032	0.04412	0.04735	0.0474	0.04795	0.05081	0.04842	0.05412	0.06254	0.06276
	1.47822	0.0347	0.05573	0.07281	0.07472	0.06462	0.05687	0.04943	0.04092	0.03867	0.04315	0.04338	0.04534	0.05003	0.05185	0.0511	0.05684	0.05817	0.06423
	1.4782	0.03452	0.05489	0.07377	0.07528	0.06946	0.05658	0.05434	0.04741	0.04339	0.04749	0.05231	0.04611	0.05469	0.05472	0.0527	0.0582	0.06195	0.06747
	1.47817	0.03621	0.05698	0.07313	0.08011	0.076	0.0628	0.05598	0.04903	0.04751	0.05063	0.05615	0.05551	0.05806	0.05732	0.05966	0.06391	0.06835	0.07425
	1.47815	0.03697	0.05907	0.0725	0.08125	0.08084	0.06872	0.05762	0.05065	0.05117	0.05376	0.05974	0.05744	0.06143	0.05993	0.06661	0.06609	0.07475	0.08103
	1.47812	0.03584	0.0574	0.06932	0.08097	0.08397	0.06783	0.05953	0.0514	0.04834	0.05159	0.06123	0.06363	0.06558	0.0654	0.06314	0.06881	0.07563	0.08662
	1.4781	0.03452	0.05127	0.07122	0.08011	0.08312	0.06991	0.06718	0.05614	0.05211	0.054	0.06098	0.06079	0.06765	0.07087	0.07384	0.07696	0.07853	0.08957
	1.47807	0.03527	0.05545	0.07218	0.07358	0.07828	0.07642	0.06854	0.06188	0.05329	0.05665	0.06346	0.06981	0.06973	0.07113	0.07464	0.07751	0.08406	0.09222
	1.47805	0.03112	0.05183	0.06455	0.07756	0.07657	0.07524	0.07318	0.06462	0.05706	0.0581	0.06594	0.06311	0.07076	0.07452	0.07598	0.0805	0.08668	0.09487
	1.47802	0.03301	0.05015	0.06645	0.06676	0.07629	0.07909	0.07537	0.06911	0.0573	0.06196	0.06792	0.07032	0.07957	0.07973	0.08213	0.08458	0.08901	0.10253
	1.478	0.0315	0.04904	0.06264	0.06875	0.07515	0.07613	0.07783	0.07335	0.06366	0.06967	0.07387	0.07599	0.08528	0.08781	0.09096	0.09192	0.10268	0.10636
	1.47797	0.03357	0.0535	0.0655	0.06193	0.07629	0.08146	0.07783	0.0741	0.07215	0.08004	0.08503	0.09196	0.0902	0.09562	0.10219	0.10008	0.10878	0.1155
	1.47795	0.03225	0.05238	0.06486	0.06619	0.06889	0.07672	0.08711	0.08034	0.07852	0.08655	0.08428	0.09737	0.09824	0.10188	0.10701	0.10661	0.12071	0.12434
	1.47792	0.03055	0.05238	0.06677	0.06364	0.07145	0.07435	0.08138	0.08109	0.08677	0.08631	0.09916	0.09995	0.10731	0.11178	0.11156	0.11667	0.12856	0.13377
	1.4779	0.03055	0.05071	0.05628	0.06108	0.06832	0.07672	0.08383	0.08508	0.08536	0.09137	0.09965	0.09995	0.11612	0.10839	0.1153	0.11966	0.12449	0.13259
	1.47787	0.02791	0.04597	0.06041	0.05994	0.06462	0.06813	0.07919	0.08383	0.08206	0.09065	0.09569	0.10149	0.10835	0.10995	0.11129	0.12075	0.11809	0.13023
	1.47785	0.02905	0.04653	0.06264	0.05966	0.06832	0.06339	0.07182	0.07834	0.08206	0.08944	0.09519	0.09583	0.10601	0.10396	0.10433	0.1183	0.11809	0.11786
	1.47782	0.03206	0.0496	0.06041	0.06165	0.06262	0.06872	0.06718	0.07735	0.08017	0.08992	0.09321	0.09222	0.09383	0.10474	0.10326	0.10715	0.11518	0.12198
	1.4778	0.0315	0.04737	0.0601	0.06136	0.0649	0.06665	0.07127	0.07136	0.07427	0.08582	0.0937	0.0966	0.09746	0.09875	0.09898	0.10552	0.10442	0.11903
	1.47777	0.03074	0.05071	0.05723	0.06563	0.06718	0.0628	0.07209	0.07086	0.07357	0.08365	0.09296	0.09428	0.09383	0.09823	0.10139	0.10253	0.11024	0.1155
	1.47775	0.0298	0.04904	0.06709	0.06506	0.07259	0.06754	0.07073	0.06986	0.07286	0.08293	0.08924	0.10098	0.09616	0.09719	0.10193	0.10661	0.10675	0.12139
	1.47772	0.03093	0.04876	0.06391	0.06506	0.06803	0.06191	0.07264	0.07435	0.07593	0.08341	0.09197	0.09196	0.09902	0.09719	0.1046	0.10661	0.11169	0.11786
	1.4777	0.02829	0.04542	0.06359	0.06591	0.06889	0.06635	0.07045	0.06811	0.07522	0.08052	0.09073	0.09402	0.10264	0.09666	0.10246	0.10063	0.10675	0.11373
	1.47767	0.02848	0.04458	0.05787	0.06534	0.06604	0.06842	0.06554	0.06712	0.07145	0.08631	0.09073	0.09274	0.09253	0.09536	0.10139	0.10226	0.10908	0.10813
	1.47765	0.02773	0.04263	0.05787	0.06278	0.06746	0.06398	0.07182	0.0731	0.07239	0.07883	0.08255	0.09274	0.09487	0.09171	0.09524	0.10226	0.10442	0.11108
	1.47762	0.0281	0.04458	0.05819	0.05852	0.06092	0.06665	0.06936	0.07285	0.07286	0.08341	0.08775	0.09299	0.09565	0.10083	0.10005	0.09763	0.11169	0.11609
	1.4776	0.03376	0.0443	0.05787	0.06392	0.06433	0.06635	0.07264	0.0751	0.0771	0.08582	0.09395	0.09583	0.10005	0.09536	0.09684	0.10335	0.11227	0.11638
	1.47757	0.03282	0.04542	0.0566	0.06563	0.07003	0.07464	0.07537	0.07585	0.08041	0.08679	0.09098	0.09943	0.10446	0.10474	0.10433	0.10824	0.11402	0.1208
	1.47755	0.03282	0.04263	0.06137	0.06335	0.06633	0.06842	0.0781	0.07535	0.08606	0.09185	0.09891	0.10587	0.10964	0.10578	0.10968	0.11395	0.12158	0.1261
	1.47752	0.03074	0.04597	0.0601	0.06335	0.06832	0.07257	0.07646	0.08533	0.08583	0.09257	0.1004	0.11309	0.10809	0.10813	0.10567	0.10933	0.12071	0.12581
	1.47749	0.02923	0.0457	0.05501	0.05881	0.06633	0.07257	0.07728	0.08383	0.09172	0.09161	0.09767	0.10639	0.10575	0.10787	0.11557	0.11286	0.1146	0.12463
	1.47747	0.02848	0.04347	0.05914	0.05881	0.06661	0.06724	0.07728	0.07909	0.08819	0.0945	0.09445	0.09892	0.09383	0.105	0.10567	0.09899	0.11431	0.11844
	1.47744	0.02942	0.04291	0.05596	0.0571	0.06803	0.06902	0.07755	0.07859	0.08536	0.09185	0.09941	0.0966	0.10498	0.09953	0.10219	0.1047	0.11286	0.11579
	1.47742	0.03338	0.04514	0.0601	0.06023	0.06604	0.07316	0.07673	0.0771	0.08394	0.08968	0.09643	0.09789	0.09565	0.09614	0.10514	0.10226	0.11111	0.10548
	1.47739	0.03301	0.04347	0.05914	0.0625	0.06633	0.07198	0.08165	0.08333	0.08088	0.08848	0.09643	0.09583	0.09798	0.09666	0.09845	0.10008	0.11053	0.10961
	1.47737	0.03621	0.04932	0.0566	0.06108	0.0686	0.07524	0.08438	0.08184	0.08583	0.09306	0.09841	0.10407	0.10964	0.11073	0.10728	0.10878	0.11518	0.12051
	1.47734	0.03452	0.05071	0.06105	0.06392	0.06633	0.07346	0.08438	0.08308	0.08229	0.09354	0.10486	0.1118	0.11249	0.11673	0.11049	0.1183	0.12333	0.12316
	1.47732	0.03395	0.04765	0.06264	0.06136	0.06946	0.07346	0.08001	0.08159	0.08441	0.0986	0.10387	0.10742	0.11223	0.10839	0.11584	0.11776	0.11984	0.12846
	1.47729	0.03244	0.04709	0.05564	0.06023	0.06519	0.07079	0.07755	0.08109	0.08229	0.0974	0.09742	0.11051	0.11405	0.10709	0.11102	0.1145	0.12565	0.12935
	1.47727	0.03225	0.04291	0.05787	0.0608	0.06262	0.06842	0.07837	0.08084	0.08324	0.09402	0.10064	0.10665	0.1042	0.11021	0.11503	0.11586	0.12478	0.12434
	1.47724	0.03508	0.04235	0.062	0.05824	0.05892	0.06665	0.0751	0.07859	0.08371	0.09402	0.09693	0.10639	0.10861	0.10787	0.11396	0.1145	0.1242	0.12964
	1.47722	0.03602	0.0443	0.05946	0.05795	0.07031	0.06694	0.07783	0.08433	0.08984	0.09667	0.10064	0.10999	0.11431	0.10995	0.11584	0.11939	0.12944	0.13966
	1.47719	0.03508	0.04765	0.05819	0.05966	0.06689	0.07494	0.07865	0.08608	0.09125	0.10053	0.10808	0.10999	0.11379	0.11725	0.11744	0.1251	0.12071	0.13995
	1.47717	0.03716	0.0443	0.05882	0.06563	0.0686	0.07435	0.08547	0.08907	0.08913	0.09667	0.10783	0.11953	0.12364	0.12116	0.1252	0.12401	0.14165	0.15292
	1.47714	0.03866	0.04737	0.06105	0.06477	0.07116	0.07642	0.0893	0.08782	0.0929	0.10318	0.11006	0.11978	0.12805	0.11959	0.13269	0.13544	0.14223	0.14526
	1.47712	0.04074	0.04597	0.06073	0.05966	0.07031	0.07761	0.08629	0.08857	0.09408	0.10029	0.11428	0.12081	0.12468	0.13132	0.1343	0.13054	0.14805	0.15675
	1.47709	0.03885	0.0457	0.06328	0.0625	0.07116	0.08353	0.09257	0.08608	0.08701	0.10583	0.11106	0.1203	0.12623	0.13236	0.13617	0.1338	0.15038	0.15527
	1.47707	0.04527	0.04402	0.06105	0.06449	0.06974	0.07909	0.09148	0.08957	0.08937	0.10824	0.11676	0.12906	0.13401	0.13809	0.13938	0.14332	0.15707	0.16264
	1.47704	0.04659	0.0457	0.06296	0.06108	0.07373	0.08768	0.09175	0.09281	0.09432	0.11162	0.11502	0.13215	0.1309	0.13887	0.145	0.15175	0.16579	0.17501
	1.47702	0.05658	0.05155	0.06264	0.06392	0.08397	0.09182	0.10104	0.09331	0.09903	0.11114	0.1299	0.13807	0.14256	0.15477	0.14981	0.15556	0.17656	0.18268
	1.47699	0.05922	0.05099	0.06423	0.07472	0.0891	0.10012	0.10459	0.09581	0.10351	0.11596	0.13659	0.15044	0.15526	0.15633	0.16078	0.16154	0.18354	0.19711
	1.47697	0.06281	0.0574	0.06741	0.07472	0.09536	0.10219	0.10513	0.0988	0.1087	0.12343	0.14056	0.14709	0.15759	0.15972	0.16881	0.17487	0.17888	0.20831
	1.47694	0.06601	0.05628	0.06677	0.08125	0.08967	0.10634	0.10459	0.10679	0.11106	0.13187	0.1408	0.15817	0.16589	0.16258	0.16774	0.17161	0.19284	0.20006
	1.47692	0.06488	0.05183	0.069	0.0804	0.09764	0.1013	0.10076	0.10729	0.11577	0.13766	0.14725	0.1628	0.1677	0.17249	0.1771	0.18466	0.19459	0.19888
	1.47689	0.06337	0.05378	0.06868	0.08068	0.09963	0.09893	0.10158	0.10479	0.1186	0.135	0.15171	0.15765	0.16744	0.1704	0.17924	0.18602	0.19837	0.19593
	1.47687	0.05998	0.0496	0.06932	0.08267	0.10191	0.09893	0.10049	0.10878	0.12214	0.14441	0.15518	0.16306	0.17496	0.17587	0.18031	0.19418	0.19372	0.21067
	1.47684	0.05866	0.05071	0.07568	0.08892	0.10305	0.09775	0.10868	0.11776	0.12827	0.15068	0.16609	0.17697	0.18377	0.18812	0.19663	0.19962	0.21088	0.21656
	1.47682	0.05715	0.05517	0.07313	0.09034	0.09792	0.09982	0.11087	0.12425	0.13369	0.16297	0.17452	0.18805	0.2001	0.19203	0.21081	0.20941	0.2167	0.23217
	1.47679	0.05602	0.06046	0.08998	0.09972	0.10874	0.10397	0.12043	0.12799	0.15091	0.17985	0.19584	0.2187	0.22214	0.21912	0.23381	0.22736	0.24433	0.25545
	1.47677	0.05715	0.06074	0.08808	0.10795	0.10902	0.10456	0.12589	0.14496	0.16411	0.20661	0.21988	0.23004	0.23613	0.24257	0.24077	0.25537	0.26992	0.28108
	1.47674	0.05545	0.06436	0.10525	0.10284	0.10902	0.11167	0.13326	0.1492	0.18203	0.21697	0.23649	0.26455	0.26568	0.26029	0.26699	0.27958	0.29756	0.29994
	1.47672	0.05715	0.06743	0.10238	0.10682	0.10703	0.11582	0.139	0.16816	0.18463	0.22854	0.25657	0.26842	0.2789	0.28817	0.29267	0.29888	0.31326	0.31821
	1.47669	0.05847	0.07412	0.1097	0.10057	0.10703	0.12026	0.15046	0.1744	0.19901	0.24566	0.27863	0.28903	0.28771	0.29729	0.31728	0.31928	0.32024	0.34325
	1.47667	0.05903	0.07551	0.09952	0.10455	0.11159	0.12618	0.15319	0.1774	0.21787	0.26326	0.29549	0.3135	0.32945	0.32413	0.33628	0.33778	0.35486	0.35504
	1.47664	0.05658	0.08415	0.11065	0.10455	0.11614	0.13537	0.16466	0.19636	0.2332	0.2905	0.32697	0.35394	0.35277	0.36113	0.3756	0.37068	0.38889	0.38833
	1.47662	0.05979	0.08888	0.1062	0.10625	0.12468	0.14573	0.18351	0.21732	0.25867	0.32715	0.36713	0.39851	0.41576	0.40594	0.41787	0.41637	0.43979	0.4452
	1.47659	0.05847	0.09863	0.11415	0.1142	0.1318	0.16854	0.2018	0.251	0.29521	0.38549	0.42266	0.4575	0.46734	0.47342	0.4802	0.46614	0.49535	0.50884
	1.47657	0.05866	0.10421	0.11574	0.11932	0.14859	0.18098	0.23266	0.28418	0.34237	0.4366	0.48835	0.52035	0.54121	0.52892	0.55698	0.56106	0.5797	0.55893
	1.47654	0.05941	0.10393	0.11765	0.12074	0.15941	0.20024	0.24031	0.30564	0.39684	0.51808	0.5533	0.58423	0.60809	0.60344	0.61664	0.62034	0.63002	0.60224
	1.47652	0.05545	0.10254	0.11033	0.1267	0.16225	0.21357	0.27908	0.34905	0.44258	0.58438	0.63386	0.66873	0.68377	0.67457	0.69074	0.69649	0.68645	0.67148
	1.47649	0.05979	0.10059	0.1256	0.13551	0.17364	0.22423	0.30011	0.38548	0.51851	0.65477	0.69311	0.72823	0.72732	0.73241	0.73703	0.74109	0.73618	0.70094
	1.47647	0.05922	0.09891	0.12273	0.14091	0.191	0.23697	0.33233	0.44137	0.59161	0.73385	0.76698	0.78233	0.78538	0.79781	0.79026	0.76747	0.77603	0.7472
	1.47644	0.06111	0.10476	0.13227	0.14744	0.19841	0.27903	0.39022	0.52944	0.70007	0.83438	0.85002	0.86115	0.84966	0.84106	0.85714	0.84689	0.84293	0.82322
	1.47642	0.0662	0.1148	0.14372	0.17131	0.24224	0.31191	0.4473	0.64072	0.8274	0.91851	0.90183	0.93251	0.92509	0.91011	0.9168	0.90781	0.88424	0.86741
	1.47639	0.06337	0.11786	0.15421	0.1929	0.25619	0.3513	0.5254	0.76023	0.92337	0.96384	0.9824	0.98738	0.98652	0.9617	0.9695	0.94234	0.95143	0.95021
	1.47637	0.07016	0.12678	0.17488	0.20994	0.29519	0.39573	0.62753	0.87849	0.99175	1	1	1	1	1	1	1	1	0.99234
	1.47635	0.0762	0.12817	0.18188	0.22614	0.30572	0.43987	0.70399	0.95958	1	0.97469	0.98612	0.97089	0.97849	0.963	0.97753	0.97906	0.99622	0.98851
	1.47632	0.0762	0.13486	0.19428	0.24148	0.3413	0.49822	0.80011	1	0.96251	0.91707	0.92241	0.94101	0.93079	0.94346	0.96255	0.96465	0.97673	1
	1.4763	0.08016	0.13709	0.20413	0.25795	0.38286	0.57346	0.87084	0.96956	0.84791	0.83149	0.83366	0.87481	0.86522	0.87337	0.89219	0.90373	0.94823	0.97171
	1.47627	0.08997	0.14544	0.22544	0.28778	0.43837	0.64485	0.93282	0.92939	0.78142	0.74952	0.76673	0.77795	0.80638	0.80771	0.81942	0.84036	0.89616	0.92015
	1.47625	0.10128	0.15603	0.23402	0.32983	0.50413	0.74941	0.96232	0.88548	0.71233	0.6661	0.67229	0.71278	0.73069	0.73554	0.7488	0.76965	0.84642	0.89216
	1.47622	0.11769	0.16969	0.27122	0.38068	0.6066	0.87145	1	0.79965	0.63075	0.60101	0.60982	0.6543	0.66148	0.6777	0.68673	0.70465	0.7929	0.83441
	1.4762	0.12901	0.18975	0.3027	0.44375	0.70083	0.97216	0.95849	0.7273	0.57086	0.53303	0.55156	0.56981	0.60057	0.60683	0.6367	0.63693	0.69575	0.75958
	1.47617	0.14617	0.20953	0.33291	0.50256	0.82294	1	0.89514	0.62126	0.48267	0.46456	0.48091	0.50309	0.5184	0.53283	0.53692	0.55371	0.61896	0.6921
	1.47615	0.15975	0.22151	0.36725	0.55795	0.92684	0.98549	0.79301	0.54341	0.40863	0.4014	0.41274	0.42221	0.43624	0.46274	0.46843	0.48164	0.54741	0.60666
	1.47612	0.17352	0.22959	0.39587	0.60483	0.96584	0.89514	0.66084	0.4481	0.34049	0.3339	0.34606	0.36837	0.36366	0.37832	0.39754	0.40604	0.44241	0.4947
	1.4761	0.18974	0.25662	0.44579	0.67244	0.99943	0.78762	0.5467	0.36652	0.29545	0.28014	0.28532	0.305	0.324	0.31397	0.33119	0.34213	0.38627	0.41986
	1.47607	0.21464	0.2973	0.51606	0.7554	1	0.68839	0.44675	0.30339	0.25253	0.25121	0.25161	0.25992	0.26698	0.27306	0.28892	0.28855	0.31646	0.35003
	1.47605	0.23783	0.33658	0.58092	0.86619	0.96043	0.58442	0.38285	0.2767	0.22259	0.21263	0.22286	0.23467	0.24028	0.23814	0.25308	0.26543	0.27196	0.31615
	1.47602	0.27216	0.38813	0.69285	0.94318	0.90834	0.50681	0.35227	0.24626	0.20797	0.19817	0.20575	0.21535	0.22214	0.22434	0.23301	0.23144	0.2644	0.269
	1.476	0.3046	0.44581	0.78728	1	0.80273	0.45113	0.30502	0.23303	0.19429	0.19214	0.19807	0.2017	0.2071	0.2087	0.21375	0.21866	0.24316	0.2525
	1.47597	0.34119	0.51184	0.88967	0.98636	0.69058	0.383	0.27908	0.20758	0.18533	0.17647	0.1765	0.19243	0.1887	0.19698	0.19716	0.21077	0.22571	0.23306
	1.47595	0.37948	0.5606	0.95771	0.90966	0.55622	0.32998	0.2444	0.19087	0.16034	0.16659	0.16708	0.17414	0.1817	0.17978	0.19048	0.19173	0.20244	0.21096
	1.47592	0.43795	0.62079	0.99555	0.77955	0.46001	0.27014	0.21819	0.17066	0.1535	0.15381	0.16014	0.16177	0.16278	0.16571	0.16934	0.17405	0.18819	0.20183
	1.4759	0.51396	0.70744	1	0.66818	0.37119	0.23549	0.19115	0.15369	0.13511	0.14103	0.14527	0.15276	0.15656	0.15503	0.1573	0.16263	0.1719	0.1868
	1.47587	0.61184	0.78768	0.9841	0.59574	0.33305	0.22571	0.17996	0.1502	0.13346	0.13018	0.14229	0.14142	0.14852	0.14956	0.1549	0.1591	0.16899	0.17501
	1.47585	0.73369	0.8788	0.93196	0.52216	0.30031	0.2035	0.16357	0.13698	0.13181	0.13139	0.13312	0.1507	0.13841	0.14461	0.14794	0.15203	0.16376	0.17266
	1.47582	0.85704	0.95681	0.87599	0.45313	0.2838	0.19668	0.16248	0.13598	0.12615	0.13308	0.13808	0.14065	0.15008	0.14513	0.14366	0.15502	0.16812	0.17148
	1.4758	0.95549	1	0.77138	0.41392	0.27156	0.18987	0.16439	0.13922	0.12426	0.1285	0.12667	0.14194	0.1436	0.14695	0.14286	0.15012	0.16754	0.17796
	1.47577	1	0.98356	0.68776	0.38864	0.25961	0.19046	0.16029	0.13224	0.12332	0.11885	0.12915	0.14091	0.14489	0.1433	0.15169	0.15039	0.16928	0.17118
	1.47575	0.99	0.92951	0.61526	0.35739	0.25221	0.18069	0.1521	0.13099	0.12426	0.12271	0.13188	0.14116	0.14386	0.14747	0.15142	0.15611	0.16841	0.1815
	1.47572	0.93399	0.8618	0.59587	0.34318	0.24651	0.18335	0.15756	0.12824	0.11837	0.12343	0.13114	0.13885	0.14541	0.14148	0.14526	0.15583	0.1623	0.18739
	1.4757	0.84195	0.8097	0.55866	0.34659	0.24822	0.18572	0.15265	0.12874	0.12096	0.12199	0.13361	0.1373	0.14282	0.14617	0.15195	0.15801	0.17248	0.18886
	1.47567	0.75896	0.76902	0.5841	0.35398	0.26217	0.19668	0.15674	0.13124	0.12238	0.12729	0.1351	0.13936	0.14438	0.1532	0.15918	0.16127	0.18296	0.20124
	1.47565	0.64164	0.74756	0.62003	0.37756	0.27526	0.20616	0.16903	0.13822	0.12756	0.13091	0.1475	0.14915	0.16252	0.16363	0.16479	0.17025	0.19517	0.21184
	1.47562	0.54432	0.73391	0.67568	0.42557	0.29747	0.22008	0.17941	0.15195	0.13181	0.13669	0.1584	0.16203	0.17055	0.1717	0.17817	0.18874	0.20128	0.2251
	1.4756	0.44493	0.70103	0.72941	0.46591	0.32479	0.23104	0.19006	0.15843	0.14053	0.1526	0.16634	0.17336	0.18481	0.19411	0.19716	0.20179	0.22048	0.24396
	1.47557	0.34911	0.64001	0.77965	0.50909	0.35554	0.24348	0.21273	0.17091	0.15138	0.16345	0.16758	0.18418	0.18922	0.20193	0.20706	0.21866	0.24607	0.26989
	1.47555	0.28518	0.54416	0.80731	0.56364	0.39624	0.26866	0.21873	0.18263	0.16058	0.16972	0.18022	0.19294	0.20425	0.20505	0.21536	0.23089	0.26527	0.28433
	1.47552	0.22954	0.46782	0.80827	0.6125	0.41588	0.28406	0.22747	0.19162	0.16718	0.18009	0.19063	0.21072	0.21488	0.21313	0.23274	0.23851	0.27458	0.28521
	1.4755	0.19219	0.3859	0.76566	0.67131	0.46342	0.31013	0.24249	0.1991	0.18038	0.19118	0.20352	0.21716	0.22654	0.23189	0.23917	0.24422	0.28389	0.30849
	1.47547	0.16315	0.32265	0.72242	0.75568	0.52434	0.34005	0.26898	0.21532	0.2042	0.20781	0.21691	0.23596	0.2395	0.2457	0.25308	0.27577	0.30366	0.32292
	1.47545	0.14429	0.26191	0.65437	0.81619	0.61002	0.3827	0.29792	0.23278	0.2141	0.22445	0.23401	0.24884	0.26076	0.26915	0.28224	0.29508	0.31123	0.35533
	1.47542	0.12693	0.22903	0.57202	0.83722	0.70424	0.44757	0.33261	0.26123	0.23674	0.2459	0.2588	0.27228	0.28279	0.28869	0.29294	0.31928	0.34264	0.39098
	1.4754	0.11052	0.19253	0.46296	0.83608	0.78508	0.50948	0.38067	0.29541	0.26385	0.27483	0.28309	0.29186	0.31337	0.31371	0.32665	0.3492	0.39354	0.42192
	1.47537	0.09732	0.16439	0.38537	0.76818	0.86906	0.57701	0.42736	0.33308	0.29969	0.29364	0.30367	0.32767	0.33437	0.34289	0.36544	0.37313	0.42554	0.4723
	1.47535	0.08393	0.13904	0.3097	0.66165	0.89838	0.6481	0.47351	0.36502	0.31431	0.32305	0.33094	0.35446	0.36703	0.37754	0.39246	0.41746	0.46393	0.5165
	1.47532	0.07601	0.1265	0.25278	0.54063	0.87418	0.70972	0.51857	0.38797	0.34308	0.34499	0.35821	0.38846	0.39684	0.40568	0.42616	0.4384	0.48924	0.55186
	1.4753	0.06903	0.10504	0.21081	0.4446	0.8386	0.78762	0.58793	0.43837	0.37373	0.37874	0.38399	0.40855	0.42716	0.44346	0.4489	0.47376	0.532	0.58928
	1.47528	0.06375	0.09752	0.17933	0.35824	0.76345	0.84064	0.66275	0.499	0.41523	0.40622	0.43133	0.45337	0.47486	0.46613	0.49839	0.50911	0.56835	0.64054
	1.47525	0.05903	0.08916	0.15072	0.29886	0.68061	0.86848	0.76679	0.55364	0.45532	0.45419	0.46852	0.49562	0.51788	0.52319	0.53665	0.56405	0.6306	0.67413
	1.47523	0.05319	0.08442	0.13736	0.24176	0.57131	0.86404	0.84353	0.63872	0.52016	0.51495	0.52925	0.56002	0.58761	0.58546	0.60407	0.62551	0.67656	0.72481
	1.4752	0.05055	0.07356	0.13132	0.20994	0.46228	0.81428	0.92627	0.72031	0.59161	0.56292	0.58304	0.60072	0.62286	0.63288	0.64419	0.66032	0.72048	0.73689
	1.47518	0.04847	0.06826	0.11129	0.18125	0.37973	0.70083	0.93992	0.81138	0.65386	0.62199	0.62618	0.65507	0.67963	0.66571	0.6862	0.70519	0.73298	0.75987
	1.47515	0.04187	0.06158	0.09857	0.14659	0.30515	0.55835	0.91562	0.85903	0.70314	0.65622	0.66832	0.69603	0.69388	0.68004	0.69529	0.7071	0.74578	0.7363
	1.47513	0.03848	0.05851	0.08426	0.13494	0.24338	0.44698	0.81841	0.88723	0.76161	0.69045	0.6936	0.69011	0.69466	0.68968	0.69797	0.69486	0.68761	0.68621
	1.4751	0.03357	0.05155	0.07568	0.10994	0.18759	0.35219	0.68405	0.8513	0.78472	0.72903	0.70501	0.70917	0.7027	0.69255	0.69128	0.67365	0.66172	0.66087
	1.47508	0.03395	0.04542	0.06773	0.09688	0.17165	0.27962	0.56526	0.81038	0.82834	0.77363	0.75161	0.7272	0.71073	0.6988	0.70412	0.68181	0.66434	0.65056
	1.47505	0.03187	0.04152	0.07218	0.09602	0.14375	0.24585	0.47324	0.73827	0.82693	0.82642	0.81135	0.78027	0.77009	0.74231	0.72873	0.71499	0.69459	0.65439
	1.47503	0.02961	0.04319	0.07122	0.08381	0.13293	0.20942	0.39951	0.64795	0.82268	0.87295	0.85176	0.83849	0.80975	0.79755	0.78277	0.75632	0.73473	0.7145
	1.475	0.02867	0.03901	0.06073	0.07813	0.11813	0.17832	0.30939	0.53119	0.73214	0.83775	0.86862	0.85781	0.8323	0.82517	0.832	0.82676	0.78738	0.74072
	1.47498	0.02867	0.03901	0.05914	0.07187	0.10418	0.15018	0.26297	0.43738	0.62037	0.79532	0.81507	0.8542	0.84578	0.83299	0.84377	0.81425	0.81559	0.78256
	1.47495	0.02471	0.03789	0.05215	0.0679	0.08881	0.12411	0.21518	0.34381	0.51002	0.67382	0.72732	0.78207	0.78745	0.79026	0.79187	0.7944	0.80047	0.77637
	1.47493	0.02433	0.03371	0.04897	0.05398	0.08426	0.10664	0.18241	0.26771	0.39047	0.54677	0.6175	0.67362	0.68481	0.69385	0.72124	0.71471	0.73967	0.73129
	1.4749	0.02094	0.03037	0.04356	0.0571	0.07316	0.10041	0.14992	0.22006	0.30983	0.43515	0.50694	0.5662	0.59072	0.59067	0.60674	0.62714	0.64543	0.65468
	1.47488	0.02037	0.03037	0.04261	0.05483	0.0686	0.08205	0.13108	0.18812	0.25843	0.36403	0.40208	0.45363	0.47304	0.49453	0.50642	0.52597	0.55788	0.55598
	1.47485	0.02112	0.0287	0.04229	0.04943	0.06661	0.08294	0.11496	0.15818	0.21552	0.29797	0.34432	0.38022	0.39736	0.40985	0.42269	0.44438	0.47906	0.47938
	1.47483	0.02169	0.02953	0.04293	0.04744	0.06319	0.08205	0.10186	0.14671	0.1884	0.25434	0.29003	0.32612	0.33696	0.34862	0.3633	0.37531	0.39994	0.40365
	1.4748	0.02263	0.02814	0.04165	0.04261	0.05892	0.07139	0.10104	0.12874	0.16199	0.21673	0.25235	0.27306	0.28072	0.2913	0.30872	0.31058	0.33886	0.33412
	1.47478	0.02094	0.02647	0.03784	0.04375	0.05095	0.06368	0.08875	0.10928	0.1403	0.17743	0.20724	0.23261	0.23872	0.24961	0.25789	0.26108	0.2836	0.28285
	1.47475	0.02188	0.02563	0.03339	0.04006	0.0501	0.05776	0.07946	0.09606	0.11577	0.15309	0.1708	0.18753	0.20036	0.21001	0.21295	0.21431	0.23066	0.236
	1.47473	0.01735	0.02536	0.03434	0.03608	0.04498	0.05154	0.07182	0.08882	0.10446	0.12681	0.14179	0.15482	0.15967	0.16858	0.168	0.17949	0.18383	0.18975
	1.4747	0.01735	0.02229	0.03243	0.03523	0.04725	0.05184	0.06253	0.08134	0.09149	0.11813	0.12519	0.13318	0.14075	0.13992	0.15436	0.15257	0.16492	0.16676
	1.47468	0.01622	0.02229	0.03211	0.03409	0.04128	0.05036	0.06008	0.06587	0.08111	0.10294	0.10585	0.12004	0.12208	0.12793	0.13216	0.13435	0.14078	0.13848
	1.47466	0.01565	0.0248	0.02957	0.03608	0.04156	0.0471	0.06008	0.06737	0.0771	0.08775	0.10387	0.10613	0.11768	0.11751	0.11584	0.12347	0.1242	0.13082
	1.47463	0.01641	0.02452	0.02957	0.03182	0.03928	0.04562	0.05625	0.05763	0.07192	0.08679	0.09222	0.09943	0.10057	0.105	0.10995	0.1115	0.11227	0.11756
	1.47461	0.01565	0.0209	0.03116	0.03324	0.03188	0.04384	0.05489	0.05788	0.06484	0.08076	0.08701	0.09171	0.09513	0.09693	0.09551	0.09872	0.1018	0.10784
	1.47458	0.01603	0.0209	0.02734	0.03153	0.03587	0.04236	0.04888	0.05539	0.06013	0.0704	0.07734	0.08475	0.08217	0.08129	0.08855	0.09464	0.09657	0.09635
	1.47456	0.01584	0.01867	0.02639	0.0304	0.03416	0.03999	0.04779	0.05165	0.0547	0.06437	0.06767	0.07316	0.07439	0.07191	0.08614	0.08077	0.08755	0.08603
	1.47453	0.0149	0.017	0.02576	0.02386	0.02904	0.03851	0.03768	0.04541	0.04834	0.06027	0.06098	0.06698	0.06661	0.06644	0.07036	0.07125	0.07853	0.0772
	1.47451	0.01396	0.01923	0.02417	0.02642	0.02932	0.03436	0.04178	0.04017	0.04433	0.05328	0.05231	0.06054	0.06402	0.0654	0.06554	0.06853	0.07126	0.07307
	1.47448	0.01245	0.01588	0.02353	0.02727	0.0296	0.03169	0.03714	0.03792	0.04692	0.04629	0.05379	0.05693	0.05728	0.06019	0.061	0.06228	0.06254	0.06836
	1.47446	0.01452	0.01867	0.02607	0.02443	0.03103	0.0311	0.03277	0.04017	0.04174	0.05039	0.04859	0.05616	0.05599	0.05602	0.05752	0.0601	0.06748	0.066
	1.47443	0.0132	0.02006	0.02703	0.02642	0.02647	0.02992	0.03714	0.03867	0.04244	0.04701	0.0533	0.05307	0.05832	0.05446	0.05886	0.05983	0.05905	0.06541
	1.47441	0.0132	0.01728	0.02353	0.02472	0.03017	0.03081	0.03495	0.03593	0.04221	0.04701	0.04735	0.0492	0.05236	0.05367	0.05484	0.05657	0.06428	0.05451
	1.47438	0.01188	0.01616	0.02417	0.02358	0.02505	0.03021	0.03168	0.03468	0.03726	0.04315	0.04685	0.04869	0.05262	0.05159	0.05163	0.05167	0.05556	0.0548
	1.47436	0.01113	0.01505	0.02003	0.02386	0.0242	0.02695	0.03386	0.03194	0.03773	0.04098	0.0409	0.04869	0.04899	0.04716	0.04735	0.0495	0.05061	0.0548
	1.47433	0.01075	0.01672	0.0248	0.02585	0.02391	0.02755	0.03031	0.02969	0.03372	0.03689	0.03966	0.04122	0.04199	0.04247	0.04575	0.04651	0.05061	0.05186
	1.47431	0.00924	0.01254	0.02067	0.02216	0.02477	0.02459	0.02785	0.02994	0.03065	0.03351	0.03694	0.04173	0.04199	0.04169	0.03959	0.04161	0.04596	0.04655
	1.47428	0.01075	0.01421	0.01971	0.02102	0.02277	0.02281	0.02895	0.03019	0.03183	0.03375	0.03545	0.03503	0.03966	0.03856	0.04066	0.03889	0.04305	0.04272
	1.47426	0.01188	0.01505	0.01812	0.02244	0.02391	0.02399	0.02867	0.02869	0.02971	0.02821	0.03322	0.03503	0.03758	0.03648	0.04093	0.03726	0.04392	0.04478
	1.47423	0.01075	0.01477	0.02099	0.02102	0.0242	0.02429	0.02376	0.0257	0.02947	0.03303	0.03371	0.03606	0.04044	0.03622	0.03959	0.03617	0.04218	0.04508
	1.47421	0.01094	0.01393	0.01844	0.02273	0.02391	0.02636	0.02895	0.0267	0.02947	0.03351	0.03099	0.03709	0.03784	0.03648	0.03719	0.03807	0.04014	0.04478
	1.47419	0.00981	0.01365	0.02035	0.01733	0.02163	0.0234	0.02649	0.02495	0.02735	0.03038	0.03148	0.03323	0.0337	0.03517	0.03531	0.03264	0.03694	0.03801
	1.47416	0.01037	0.01532	0.0194	0.01761	0.0205	0.0237	0.02376	0.0252	0.02641	0.02941	0.03421	0.03426	0.03188	0.03179	0.03505	0.03671	0.03694	0.03683
	1.47414	0.01018	0.01226	0.01749	0.01903	0.01765	0.02073	0.02403	0.02595	0.02664	0.02628	0.02752	0.03117	0.03344	0.03127	0.03077	0.03345	0.03549	0.03388
	1.47411	0.01113	0.01421	0.01844	0.01903	0.0205	0.0237	0.02267	0.02171	0.02311	0.0258	0.02553	0.02911	0.02877	0.0297	0.02943	0.03535	0.0317	0.03506
	1.47409	0.00981	0.0131	0.0194	0.01818	0.01879	0.02251	0.02103	0.02445	0.02169	0.02724	0.02826	0.02731	0.02929	0.02684	0.0297	0.03155	0.03083	0.03388
	1.47406	0.01037	0.01282	0.02003	0.01989	0.01879	0.01896	0.02403	0.02395	0.02334	0.02628	0.02578	0.02756	0.0267	0.02944	0.02729	0.02937	0.03229	0.03123
	1.47404	0.00981	0.01477	0.01749	0.01733	0.01907	0.02103	0.02348	0.0227	0.02216	0.02507	0.02851	0.02782	0.02773	0.03022	0.02809	0.02828	0.03432	0.0327
	1.47401	0.00962	0.01393	0.01876	0.01705	0.01993	0.02073	0.02212	0.01971	0.02193	0.02507	0.02454	0.02679	0.02903	0.02892	0.02568	0.02964	0.03025	0.03418
	1.47399	0.01075	0.01142	0.01717	0.01733	0.02021	0.02014	0.0213	0.0227	0.02193	0.02652	0.02429	0.02653	0.02877	0.0297	0.02782	0.02937	0.03025	0.033
	1.47396	0.01037	0.01421	0.01749	0.01619	0.01594	0.01985	0.02212	0.02121	0.02099	0.02411	0.02454	0.02679	0.02955	0.02606	0.02782	0.02556	0.0288	0.03064
	1.47394	0.00962	0.01282	0.01558	0.01619	0.01623	0.01866	0.02185	0.02071	0.01792	0.02363	0.02181	0.02267	0.02773	0.02215	0.02622	0.02801	0.02763	0.02887
	1.47391	0.00924	0.0131	0.01685	0.01733	0.01679	0.016	0.01775	0.01821	0.02028	0.02194	0.01884	0.02241	0.0254	0.02163	0.02541	0.02284	0.02792	0.02887
	1.47389	0.0083	0.01198	0.01717	0.01648	0.01537	0.01955	0.02021	0.01946	0.01934	0.0188	0.02305	0.02164	0.02333	0.02501	0.02515	0.02475	0.02472	0.02799
	1.47386	0.00868	0.00975	0.01431	0.01648	0.01879	0.01688	0.02075	0.01697	0.01792	0.02097	0.02429	0.02447	0.02618	0.02319	0.02301	0.02638	0.0256	0.0277
	1.47384	0.01056	0.0131	0.01622	0.01733	0.01509	0.01985	0.01884	0.01871	0.01651	0.02097	0.02281	0.02267	0.02385	0.02215	0.02461	0.02366	0.02676	0.02652
	1.47382	0.00905	0.01226	0.01494	0.01619	0.01566	0.01807	0.01912	0.01747	0.01957	0.02363	0.02231	0.02009	0.02618	0.02423	0.02408	0.02475	0.02792	0.02534
	1.47379	0.00905	0.0117	0.01494	0.01506	0.01736	0.01659	0.01966	0.01722	0.01792	0.01688	0.01958	0.02241	0.02359	0.02345	0.02087	0.02366	0.0288	0.02445
	1.47377	0.00868	0.0117	0.01494	0.01477	0.01566	0.01511	0.02048	0.01846	0.01768	0.01856	0.02008	0.02241	0.02385	0.01928	0.02006	0.02312	0.02182	0.02445
	1.47374	0.00924	0.01142	0.01558	0.01506	0.01309	0.01807	0.01611	0.01422	0.0158	0.01784	0.01859	0.02087	0.02125	0.01824	0.0214	0.02067	0.02531	0.02445
	1.47372	0.00717	0.01059	0.0159	0.01477	0.01594	0.01718	0.01802	0.01647	0.01533	0.01736	0.01909	0.02009	0.02125	0.01954	0.01953	0.02094	0.0224	0.02328
	1.47369	0.00736	0.01003	0.01145	0.01364	0.0148	0.0157	0.0172	0.01647	0.01674	0.0188	0.01785	0.01958	0.02203	0.02189	0.01899	0.02094	0.0224	0.02239
	1.47367	0.00981	0.01115	0.01272	0.01506	0.01679	0.0154	0.0172	0.01896	0.01533	0.02025	0.01884	0.0219	0.02074	0.02006	0.02167	0.01904	0.02152	0.02092
	1.47364	0.00886	0.01142	0.01653	0.01364	0.01566	0.01688	0.01748	0.01771	0.0158	0.01591	0.01859	0.01855	0.01996	0.02189	0.0214	0.02067	0.02152	0.02328
	1.47362	0.00773	0.01115	0.0159	0.01506	0.01395	0.01896	0.01939	0.01821	0.01721	0.01929	0.01909	0.02164	0.02125	0.02058	0.02006	0.02121	0.02385	0.02151
	1.47359	0.00868	0.0117	0.01526	0.01563	0.01651	0.01748	0.01529	0.01697	0.01533	0.01808	0.01934	0.01829	0.01996	0.02058	0.0214	0.02257	0.02269	0.02269
	1.47357	0.00641	0.01003	0.01526	0.01506	0.01423	0.01451	0.01666	0.01497	0.01509	0.0176	0.01661	0.01932	0.01633	0.02058	0.01739	0.02257	0.02327	0.02151
	1.47354	0.00679	0.00864	0.01463	0.01307	0.01224	0.01392	0.01802	0.01347	0.01462	0.01688	0.01512	0.01855	0.01866	0.01615	0.01792	0.01768	0.02007	0.02151
	1.47352	0.00811	0.00919	0.01335	0.0125	0.0148	0.01392	0.01502	0.01447	0.01509	0.01567	0.01512	0.01726	0.01711	0.01824	0.01846	0.01822	0.02036	0.02298
	1.47349	0.00773	0.01142	0.01367	0.01165	0.01509	0.01303	0.01611	0.01472	0.01273	0.01591	0.01562	0.02035	0.01763	0.01902	0.01685	0.02013	0.01978	0.01768
	1.47347	0.00792	0.01087	0.01399	0.01591	0.0148	0.01511	0.01666	0.01722	0.0158	0.01808	0.01735	0.01829	0.01814	0.01589	0.01766	0.02013	0.02094	0.01856
	1.47345	0.00717	0.01087	0.0124	0.01392	0.01338	0.0157	0.01557	0.01547	0.01509	0.01591	0.01785	0.01752	0.0184	0.02032	0.01899	0.01795	0.01803	0.02004
	1.47342	0.00792	0.00975	0.01367	0.01364	0.01309	0.01274	0.01611	0.01522	0.0158	0.01519	0.0181	0.01803	0.01737	0.01876	0.01846	0.02067	0.01803	0.02004
	1.4734	0.00811	0.01003	0.01367	0.01477	0.01252	0.01422	0.01529	0.01248	0.01651	0.01784	0.0181	0.01726	0.01866	0.01746	0.01685	0.01931	0.02007	0.02004
	1.47337	0.00622	0.01003	0.01494	0.01193	0.01167	0.01511	0.01611	0.01397	0.01438	0.01639	0.01636	0.01623	0.0184	0.0198	0.01846	0.01931	0.01949	0.01915
	1.47335	0.00585	0.00892	0.01304	0.0125	0.0148	0.016	0.01666	0.01297	0.0158	0.01422	0.01859	0.01726	0.01737	0.01537	0.01953	0.01877	0.02007	0.01768
	1.47332	0.00679	0.00836	0.01272	0.01307	0.01366	0.01451	0.01584	0.01173	0.0125	0.01157	0.01587	0.01468	0.01633	0.01537	0.01953	0.01741	0.01803	0.01827
	1.4733	0.0066	0.00919	0.0124	0.01307	0.01224	0.01274	0.0172	0.01397	0.01368	0.01398	0.01611	0.01571	0.01814	0.01798	0.01685	0.01632	0.01774	0.01768
	1.47327	0.0066	0.0078	0.00986	0.0125	0.0148	0.01451	0.01529	0.01522	0.01391	0.01374	0.01537	0.01494	0.01892	0.0185	0.01766	0.01822	0.01803	0.02092
	1.47325	0.00754	0.00947	0.01494	0.01278	0.01366	0.01481	0.0142	0.01547	0.01344	0.01615	0.01562	0.01597	0.01763	0.01928	0.01766	0.01822	0.01774	0.01738
	1.47322	0.00773	0.0078	0.01176	0.0125	0.0111	0.0154	0.01557	0.01248	0.01415	0.01567	0.01537	0.01597	0.01763	0.0185	0.01766	0.01822	0.02065	0.01974
	1.4732	0.00679	0.01198	0.01208	0.01278	0.01366	0.01333	0.01529	0.01447	0.01273	0.01495	0.01834	0.01649	0.01814	0.01668	0.01471	0.0155	0.0192	0.01679
	1.47317	0.00585	0.01003	0.01081	0.01307	0.01025	0.01333	0.01256	0.01347	0.01438	0.01398	0.01314	0.01185	0.01555	0.01641	0.01578	0.01577	0.01832	0.01827
	1.47315	0.00585	0.00947	0.0124	0.01222	0.0111	0.01185	0.01311	0.01372	0.01203	0.01471	0.01587	0.017	0.01581	0.01798	0.01418	0.01469	0.01658	0.01827
	1.47313	0.00679	0.00919	0.01304	0.01278	0.01338	0.01274	0.01475	0.01198	0.01438	0.01374	0.01339	0.01597	0.01659	0.01511	0.01445	0.01441	0.02065	0.01621
	1.4731	0.00641	0.00864	0.01049	0.01193	0.01252	0.01066	0.01502	0.01248	0.01155	0.01398	0.01413	0.01546	0.01633	0.01615	0.01712	0.01632	0.01774	0.01473
	1.47308	0.00679	0.00808	0.01367	0.01051	0.01053	0.01214	0.01611	0.01173	0.01226	0.01302	0.01413	0.01468	0.01477	0.01668	0.01418	0.01632	0.01832	0.01532
	1.47305	0.00547	0.00892	0.01208	0.01051	0.01309	0.01155	0.01502	0.01322	0.01132	0.01471	0.01363	0.01597	0.01477	0.01615	0.01685	0.01659	0.01891	0.01827
	1.47303	0.0066	0.00919	0.01049	0.01278	0.01053	0.01481	0.01475	0.01472	0.01226	0.01205	0.01686	0.01417	0.01607	0.01563	0.01873	0.01768	0.01803	0.01768
	1.473	0.00509	0.00836	0.01081	0.01335	0.01196	0.01274	0.0142	0.01347	0.01179	0.01326	0.01686	0.01417	0.01581	0.01615	0.01685	0.01523	0.01745	0.01768
	1.47298	0.00622	0.00919	0.0124	0.01051	0.0111	0.01185	0.01256	0.01297	0.0125	0.01374	0.01339	0.01546	0.01452	0.01615	0.01471	0.01414	0.01803	0.01738
	1.47295	0.00434	0.00864	0.01017	0.01222	0.0111	0.01126	0.01092	0.01272	0.01203	0.01326	0.01264	0.01262	0.01477	0.01381	0.01418	0.01469	0.01745	0.01532
	1.47293	0.00566	0.00808	0.01049	0.00852	0.00911	0.01185	0.01365	0.01248	0.01155	0.01278	0.01438	0.01391	0.01296	0.01146	0.01525	0.01686	0.01483	0.0165
	1.4729	0.00717	0.00836	0.01113	0.00994	0.01082	0.01096	0.01311	0.01173	0.01179	0.01205	0.01413	0.01443	0.01503	0.01485	0.01284	0.01387	0.01513	0.01709
	1.47288	0.00622	0.00919	0.01494	0.01023	0.01139	0.01214	0.01311	0.01148	0.0092	0.01374	0.01487	0.0134	0.01503	0.01615	0.01418	0.0155	0.01774	0.01591
	1.47285	0.00528	0.00892	0.0124	0.01051	0.00968	0.01274	0.01338	0.01123	0.01462	0.01254	0.01413	0.01365	0.01737	0.01407	0.01632	0.01305	0.01687	0.01768
	1.47283	0.00566	0.0078	0.01272	0.01136	0.01167	0.01155	0.0142	0.01173	0.01179	0.01181	0.01438	0.01159	0.014	0.01381	0.01578	0.01305	0.01513	0.01679
	1.47281	0.00547	0.0078	0.01208	0.01193	0.01153	0.01037	0.01434	0.01148	0.01238	0.01157	0.01413	0.01301	0.01464	0.01498	0.01471	0.01401	0.016	0.01576
	1.47278	0.00528	0.0078	0.01081	0.01165	0.01139	0.00918	0.01447	0.01123	0.0125	0.01133	0.01314	0.01314	0.01452	0.01589	0.01364	0.01496	0.01687	0.01473
	1.47276	0.00754	0.00557	0.01208	0.01165	0.01025	0.01392	0.01311	0.01023	0.01179	0.01326	0.00992	0.01236	0.01374	0.01381	0.01364	0.01523	0.01454	0.01414
	1.47273	0.00528	0.00864	0.00954	0.01136	0.01082	0.00889	0.01174	0.01098	0.01085	0.01326	0.01314	0.01185	0.01607	0.01407	0.01418	0.01469	0.01716	0.0165
	1.47271	0.00717	0.00613	0.01049	0.01136	0.01053	0.01333	0.01338	0.01173	0.01014	0.01205	0.01215	0.01314	0.01452	0.01199	0.01525	0.01441	0.01571	0.01473
	1.47268	0.00547	0.00947	0.01304	0.00966	0.0111	0.01007	0.01393	0.01297	0.01273	0.01254	0.01388	0.01314	0.01659	0.01277	0.01552	0.01197	0.0192	0.01709
	1.47266	0.00604	0.01059	0.01145	0.01108	0.00996	0.01096	0.01584	0.00973	0.01155	0.01254	0.01339	0.01391	0.01555	0.01381	0.01364	0.01469	0.01454	0.01473
	1.47263	0.00679	0.00919	0.01176	0.01023	0.01196	0.01155	0.01283	0.01173	0.0125	0.0123	0.01239	0.01417	0.01529	0.01329	0.01231	0.01414	0.01483	0.01856
	1.47261	0.00566	0.00752	0.00922	0.01165	0.01082	0.01155	0.01447	0.01098	0.01108	0.01133	0.01289	0.01494	0.01503	0.01511	0.01338	0.01577	0.016	0.01856
	1.47259	0.00472	0.00947	0.00859	0.01222	0.01139	0.01155	0.01256	0.01248	0.00896	0.01157	0.01413	0.01262	0.0127	0.01329	0.01338	0.01496	0.01571	0.01591
	1.47256	0.0049	0.00724	0.01049	0.01051	0.00996	0.01155	0.01256	0.01048	0.01061	0.01398	0.01239	0.01056	0.0127	0.01225	0.01311	0.01251	0.01513	0.01355
	1.47254	0.00566	0.00836	0.01049	0.00994	0.00939	0.00948	0.01202	0.00973	0.01179	0.01061	0.01264	0.01185	0.01426	0.01172	0.01043	0.0136	0.01047	0.01444
	1.47251	0.00566	0.00892	0.0124	0.00994	0.00911	0.01096	0.0101	0.01048	0.01132	0.01013	0.01388	0.01159	0.01244	0.01303	0.01311	0.01414	0.01513	0.01444
	1.47249	0.00528	0.00697	0.01145	0.0108	0.01025	0.01096	0.01283	0.01198	0.01108	0.01037	0.01066	0.01082	0.01529	0.01277	0.01257	0.0155	0.01658	0.01414
	1.47246	0.00566	0.00808	0.01176	0.01108	0.00882	0.01244	0.01283	0.01322	0.01179	0.01326	0.01339	0.01262	0.014	0.01485	0.01338	0.0136	0.01454	0.01738
	1.47244	0.00585	0.0078	0.0124	0.01222	0.01053	0.01274	0.01229	0.01173	0.01108	0.0135	0.0114	0.01262	0.0127	0.01303	0.01257	0.01496	0.01542	0.01679
	1.47241	0.00528	0.0078	0.01049	0.00937	0.01167	0.01185	0.01365	0.01148	0.01179	0.01181	0.01215	0.0134	0.01218	0.01459	0.01498	0.01387	0.01454	0.01709
	1.47239	0.00641	0.00697	0.01113	0.0108	0.00968	0.01185	0.01065	0.00998	0.01203	0.01133	0.01066	0.01417	0.01322	0.01355	0.01177	0.01414	0.01222	0.01709
	1.47236	0.00585	0.00724	0.01081	0.00881	0.00968	0.01185	0.01202	0.00948	0.01203	0.01109	0.01463	0.01236	0.01374	0.01355	0.01204	0.01333	0.01396	0.01473
	1.47234	0.00566	0.00808	0.01017	0.0108	0.00882	0.01007	0.01174	0.00973	0.01085	0.01061	0.01363	0.01185	0.00933	0.01329	0.01284	0.01333	0.01251	0.01296
	1.47232	0.00585	0.00752	0.01145	0.00994	0.01025	0.00948	0.01283	0.01148	0.00755	0.01085	0.01116	0.01468	0.01296	0.01381	0.01257	0.01333	0.01367	0.01414
	1.47229	0.00604	0.00669	0.01272	0.00881	0.00996	0.01066	0.01365	0.01073	0.01273	0.0123	0.01264	0.0134	0.01452	0.01068	0.01391	0.01197	0.01542	0.01385
	1.47227	0.00604	0.00947	0.00922	0.01108	0.00996	0.01214	0.01229	0.01098	0.00849	0.01133	0.0119	0.01288	0.01296	0.01277	0.01471	0.01333	0.01513	0.01797
	1.47224	0.00679	0.00669	0.01208	0.01165	0.00911	0.01274	0.01365	0.01023	0.01203	0.0123	0.01215	0.01365	0.01452	0.01433	0.01311	0.0136	0.01542	0.01444
	1.47222	0.00585	0.00892	0.01145	0.0108	0.01082	0.01037	0.01338	0.00948	0.01061	0.01278	0.01116	0.01417	0.01374	0.01199	0.0115	0.0136	0.01571	0.01532
	1.47219	0.00604	0.00641	0.01017	0.01023	0.0111	0.01244	0.01147	0.01098	0.0092	0.01109	0.01091	0.01443	0.01348	0.01277	0.01445	0.01414	0.01251	0.01326
	1.47217	0.00453	0.00669	0.00986	0.0108	0.01082	0.01037	0.01229	0.01098	0.00896	0.00796	0.01066	0.01211	0.01166	0.01094	0.01311	0.01278	0.01454	0.01473
	1.47214	0.00604	0.00697	0.0089	0.01136	0.00996	0.01214	0.01174	0.00923	0.00896	0.00964	0.01215	0.01133	0.01426	0.01329	0.01124	0.01169	0.01367	0.01473
	1.47212	0.00585	0.00919	0.00986	0.01051	0.00911	0.01007	0.00901	0.01123	0.01014	0.01133	0.0119	0.01159	0.01322	0.01329	0.00963	0.0136	0.01483	0.01591
	1.47209	0.00604	0.00724	0.01208	0.01136	0.01167	0.00948	0.01065	0.00998	0.00802	0.01109	0.01215	0.01056	0.01322	0.01225	0.00883	0.0136	0.01542	0.01562
	1.47207	0.00528	0.00919	0.01113	0.00937	0.00939	0.01037	0.01365	0.01148	0.00896	0.00988	0.01239	0.01262	0.01452	0.01251	0.01204	0.01469	0.01454	0.01503
	1.47205	0.0049	0.00752	0.00922	0.01051	0.00968	0.01274	0.01202	0.01272	0.01179	0.01205	0.01264	0.01211	0.01503	0.01199	0.01471	0.01333	0.01163	0.01414
	1.47202	0.00604	0.00613	0.01049	0.0108	0.00968	0.01155	0.01365	0.00973	0.01132	0.01302	0.0114	0.01417	0.0114	0.01251	0.01311	0.01088	0.016	0.01355
	1.472	0.00566	0.00836	0.00954	0.00937	0.00939	0.01096	0.01065	0.01073	0.00967	0.01037	0.01264	0.01288	0.01244	0.0112	0.01471	0.01278	0.01483	0.01414
	1.47197	0.0049	0.00752	0.01049	0.00966	0.01025	0.01303	0.0112	0.01123	0.01132	0.01109	0.01066	0.01082	0.01063	0.01407	0.01284	0.01441	0.01338	0.01444
	1.47195	0.00585	0.00641	0.00922	0.00852	0.01053	0.01007	0.01092	0.01123	0.0125	0.01061	0.0119	0.01159	0.01296	0.01225	0.01177	0.01169	0.01193	0.01473
	1.47192	0.00604	0.00892	0.01176	0.01051	0.00939	0.01096	0.01229	0.01048	0.00967	0.01205	0.0119	0.01236	0.01218	0.01277	0.01364	0.00979	0.01222	0.0112
	1.4719	0.00453	0.0078	0.01335	0.01108	0.00968	0.00977	0.01038	0.01148	0.01061	0.01061	0.01215	0.01236	0.01192	0.01407	0.01204	0.01251	0.01222	0.01149
	1.47187	0.00509	0.00864	0.01176	0.00937	0.01139	0.01037	0.01283	0.00773	0.01132	0.00988	0.01264	0.01082	0.01322	0.01277	0.01257	0.01088	0.01367	0.01473
	1.47185	0.00509	0.00892	0.00922	0.01051	0.01082	0.01007	0.01283	0.01098	0.0092	0.01133	0.01363	0.01314	0.01426	0.01251	0.01231	0.01169	0.01338	0.01709
	1.47183	0.00472	0.00864	0.01049	0.00937	0.01053	0.01066	0.01038	0.01123	0.00967	0.01133	0.01041	0.01159	0.01348	0.01459	0.01471	0.0136	0.01483	0.01503
	1.4718	0.00566	0.00892	0.00922	0.00937	0.0074	0.01037	0.00983	0.00898	0.00896	0.01205	0.01066	0.01236	0.01166	0.01172	0.01284	0.01169	0.01396	0.01296
	1.47178	0.00434	0.0078	0.01017	0.00909	0.00996	0.01007	0.01202	0.00948	0.00825	0.00988	0.01066	0.0103	0.01063	0.01146	0.01284	0.01197	0.0128	0.01149
	1.47175	0.0049	0.00724	0.01049	0.01051	0.00939	0.01066	0.01092	0.01098	0.00849	0.01085	0.0119	0.01159	0.01063	0.01329	0.01124	0.01278	0.01309	0.01503
	1.47173	0.00622	0.00864	0.00922	0.00909	0.01053	0.01126	0.01229	0.00898	0.01061	0.01085	0.01116	0.01056	0.01218	0.01146	0.01124	0.01061	0.01396	0.01444
	1.4717	0.0049	0.00975	0.0089	0.00881	0.00854	0.00948	0.01229	0.00973	0.00872	0.01061	0.01215	0.01211	0.01192	0.01329	0.01043	0.01278	0.01338	0.01296
	1.47168	0.00566	0.0078	0.0089	0.00881	0.00911	0.01185	0.01338	0.00948	0.01014	0.01037	0.01066	0.01314	0.01322	0.01146	0.0115	0.01414	0.01396	0.01355
	1.47165	0.00679	0.00613	0.01017	0.00767	0.00826	0.01126	0.01256	0.01048	0.00967	0.01133	0.01116	0.01391	0.01244	0.01407	0.01097	0.01169	0.01483	0.01473
	1.47163	0.00547	0.0078	0.01113	0.01136	0.00854	0.01303	0.01283	0.01073	0.0099	0.01109	0.01091	0.01185	0.01296	0.01251	0.01231	0.01278	0.01396	0.01473
	1.47161	0.00585	0.00864	0.00954	0.01165	0.00968	0.01066	0.01174	0.00923	0.01014	0.00916	0.01438	0.01133	0.01115	0.01199	0.01177	0.01305	0.01367	0.01473
	1.47158	0.0066	0.00808	0.0124	0.01051	0.00939	0.01126	0.01065	0.00948	0.0092	0.01013	0.01041	0.01159	0.0114	0.01016	0.01177	0.01169	0.01163	0.01355
	1.47156	0.00453	0.00585	0.0089	0.00937	0.00854	0.01155	0.01229	0.01048	0.00967	0.00988	0.01388	0.00927	0.01218	0.01277	0.01284	0.01278	0.01454	0.01473
	1.47153	0.00622	0.00613	0.01049	0.00852	0.00939	0.00829	0.01147	0.00749	0.01108	0.01085	0.01041	0.01211	0.01244	0.01146	0.01231	0.01224	0.01454	0.01355
	1.47151	0.00585	0.00836	0.01176	0.00881	0.00939	0.01185	0.01202	0.00998	0.01061	0.01133	0.01116	0.00953	0.00907	0.01303	0.01257	0.01197	0.01367	0.01355
	1.47148	0.00622	0.00808	0.0089	0.01023	0.00939	0.01037	0.00928	0.01123	0.01014	0.01109	0.01066	0.01185	0.01192	0.01251	0.01204	0.01414	0.01425	0.01444
	1.47146	0.00415	0.00836	0.01176	0.01023	0.00968	0.01303	0.0112	0.00823	0.00802	0.01181	0.01066	0.01159	0.0127	0.01277	0.01364	0.01251	0.01396	0.01385
	1.47143	0.00509	0.00892	0.01113	0.0108	0.00968	0.00977	0.01229	0.01198	0.0099	0.01157	0.01016	0.01211	0.01426	0.01277	0.01257	0.01251	0.01076	0.01267
	1.47141	0.00528	0.00585	0.01017	0.00881	0.01082	0.01066	0.01065	0.00873	0.01061	0.01181	0.01091	0.01082	0.01218	0.0112	0.01311	0.0136	0.01163	0.01385
	1.47139	0.00528	0.00864	0.00954	0.00937	0.0074	0.00977	0.01202	0.00798	0.01085	0.01061	0.01116	0.01005	0.01037	0.01146	0.01284	0.01278	0.01163	0.01473
	1.47136	0.00528	0.00557	0.00795	0.00767	0.00797	0.01303	0.00847	0.01098	0.00943	0.00964	0.01066	0.00902	0.01296	0.0112	0.0107	0.01333	0.01251	0.01179
	1.47134	0.0049	0.00752	0.00859	0.00937	0.00882	0.01185	0.01092	0.00948	0.00872	0.01013	0.00843	0.01185	0.0127	0.01068	0.0107	0.0136	0.0128	0.01444
	1.47131	0.00396	0.00697	0.00922	0.00966	0.01082	0.01007	0.00847	0.01173	0.01203	0.00988	0.01165	0.01005	0.01192	0.01042	0.0091	0.01305	0.01338	0.01414
	1.47129	0.00585	0.0078	0.00986	0.00937	0.00996	0.01214	0.01092	0.00823	0.01132	0.00988	0.0114	0.0134	0.014	0.01199	0.01124	0.01142	0.01483	0.01562
	1.47126	0.00566	0.00808	0.01017	0.0108	0.00939	0.01096	0.01283	0.01297	0.00825	0.01013	0.01314	0.01185	0.0114	0.01355	0.01418	0.01115	0.01483	0.01473
	1.47124	0.00604	0.00919	0.00827	0.00767	0.00968	0.01126	0.0112	0.00998	0.01014	0.01013	0.0114	0.01314	0.0127	0.01172	0.01177	0.0136	0.01251	0.01414
	1.47121	0.0049	0.00808	0.01176	0.00881	0.00712	0.01244	0.01092	0.00948	0.00896	0.01278	0.01116	0.01236	0.0127	0.01094	0.01284	0.01278	0.0128	0.01444
	1.47119	0.00641	0.00641	0.00954	0.01051	0.00826	0.01274	0.01092	0.00948	0.00802	0.01037	0.01066	0.01005	0.01063	0.01225	0.0107	0.01251	0.01396	0.01414
	1.47117	0.00472	0.00808	0.00954	0.01023	0.00854	0.01007	0.01174	0.00998	0.01085	0.00988	0.01016	0.01005	0.01244	0.01042	0.01043	0.0136	0.01251	0.01237
	1.47114	0.0049	0.00641	0.01113	0.01023	0.01082	0.01037	0.01092	0.01098	0.01085	0.01133	0.01016	0.01262	0.01296	0.01303	0.01177	0.01142	0.01222	0.01326
	1.47112	0.00528	0.00836	0.00954	0.01165	0.00939	0.01155	0.0112	0.00973	0.0092	0.0082	0.01041	0.01082	0.0127	0.01251	0.01257	0.01333	0.016	0.01296
	1.47109	0.00453	0.00613	0.01176	0.01023	0.01082	0.01155	0.01365	0.01073	0.00967	0.01181	0.01239	0.01185	0.01296	0.01199	0.01097	0.01115	0.01338	0.01267
	1.47107	0.00585	0.00752	0.00986	0.00994	0.00939	0.01096	0.01174	0.00973	0.00896	0.00988	0.01116	0.01314	0.0114	0.01146	0.01311	0.01224	0.01338	0.01444
	1.47104	0.00566	0.00697	0.01113	0.0108	0.00968	0.01096	0.01229	0.01023	0.0099	0.01061	0.0119	0.01417	0.01089	0.0112	0.0107	0.01441	0.01193	0.01414
	1.47102	0.00528	0.00529	0.00827	0.01023	0.00939	0.01126	0.01147	0.01048	0.0092	0.01157	0.00967	0.01082	0.01218	0.01277	0.00963	0.01224	0.01483	0.01208
	1.471	0.00547	0.00808	0.00859	0.01108	0.00996	0.01244	0.01174	0.00973	0.01085	0.00964	0.01116	0.00953	0.00985	0.01277	0.01177	0.01142	0.01396	0.01385
	1.47097	0.00453	0.00669	0.01081	0.00767	0.01053	0.00859	0.01174	0.00948	0.00943	0.0123	0.0119	0.01159	0.01296	0.01146	0.0115	0.01142	0.01338	0.01326
	1.47095	0.00528	0.00613	0.007	0.0108	0.00939	0.01066	0.01229	0.01198	0.0092	0.00916	0.01116	0.0134	0.01322	0.01068	0.01124	0.01197	0.01309	0.01385
	1.47092	0.00453	0.00724	0.01017	0.00994	0.00968	0.01214	0.01092	0.01173	0.01037	0.01085	0.01116	0.01082	0.01192	0.01355	0.01284	0.01197	0.01367	0.01503
	1.4709	0.0049	0.00752	0.01017	0.00966	0.01053	0.01333	0.01229	0.01048	0.01061	0.01013	0.00992	0.01108	0.01192	0.01094	0.01257	0.01305	0.01338	0.01503
	1.47087	0.00604	0.00697	0.01304	0.01051	0.01167	0.01155	0.0101	0.00973	0.01132	0.00892	0.00942	0.01262	0.01166	0.01329	0.00963	0.01414	0.01338	0.01149
	1.47085	0.00641	0.00724	0.01017	0.00966	0.00996	0.01214	0.0142	0.00973	0.01132	0.01037	0.01116	0.01082	0.01296	0.01329	0.0107	0.01197	0.01309	0.01473
	1.47082	0.00698	0.00892	0.01049	0.00909	0.00911	0.00918	0.00983	0.00998	0.0092	0.01037	0.0114	0.01365	0.01166	0.01068	0.01177	0.01006	0.01425	0.01503
	1.4708	0.00509	0.00697	0.01017	0.00966	0.01025	0.00859	0.01065	0.00749	0.01037	0.01085	0.01091	0.01185	0.01192	0.01172	0.0115	0.01197	0.01309	0.01179
	1.47078	0.00566	0.00836	0.00986	0.01023	0.01053	0.01155	0.01065	0.00923	0.01037	0.01013	0.00942	0.01159	0.0127	0.00964	0.01043	0.01224	0.01193	0.01473
	1.47075	0.00585	0.00641	0.01049	0.01051	0.01053	0.01185	0.01311	0.00873	0.00872	0.01013	0.01215	0.01262	0.01244	0.01277	0.0115	0.01115	0.01396	0.01503
	1.47073	0.00641	0.00808	0.01113	0.01136	0.01252	0.01274	0.01365	0.01048	0.01037	0.01181	0.01066	0.01108	0.01166	0.01251	0.01043	0.01224	0.01483	0.01503
	1.4707	0.00509	0.0078	0.01113	0.01051	0.01139	0.01037	0.01229	0.01148	0.01108	0.01109	0.01066	0.0134	0.01244	0.01199	0.01311	0.0136	0.01542	0.01385
	1.47068	0.00528	0.00836	0.01176	0.01051	0.01053	0.01066	0.01338	0.00973	0.0092	0.00964	0.01116	0.00927	0.01218	0.01329	0.0099	0.01305	0.01483	0.01355
	1.47065	0.00528	0.00724	0.01081	0.01051	0.01053	0.01007	0.01229	0.00948	0.01061	0.01013	0.01066	0.01262	0.0127	0.01199	0.01177	0.01251	0.01367	0.01355
	1.47063	0.00585	0.00808	0.01049	0.01023	0.00854	0.01155	0.01256	0.00848	0.00849	0.00916	0.01165	0.01082	0.01426	0.01094	0.01257	0.01278	0.01396	0.01473
	1.47061	0.00472	0.00836	0.01208	0.0108	0.01025	0.01214	0.01174	0.00998	0.00896	0.00988	0.0114	0.01211	0.01192	0.01068	0.01124	0.01061	0.01425	0.01326
	1.47058	0.00528	0.00808	0.00986	0.0108	0.00826	0.01214	0.01202	0.00898	0.00967	0.01013	0.01041	0.01108	0.01218	0.01199	0.01231	0.01006	0.01425	0.01208
	1.47056	0.00415	0.00752	0.01017	0.00937	0.00854	0.00977	0.01174	0.00773	0.00943	0.01157	0.01215	0.01236	0.01296	0.01199	0.01043	0.01088	0.01047	0.01237
	1.47053	0.00566	0.00697	0.01017	0.00966	0.00996	0.00889	0.01147	0.01198	0.01014	0.01085	0.01165	0.01108	0.01089	0.00834	0.01231	0.01142	0.01163	0.01326
	1.47051	0.00622	0.00752	0.01145	0.01023	0.01025	0.01096	0.01092	0.01023	0.00825	0.01205	0.01165	0.01211	0.01218	0.01068	0.01204	0.01305	0.01542	0.01503
	1.47048	0.00509	0.0078	0.0124	0.01051	0.01139	0.01214	0.0112	0.01098	0.0092	0.01181	0.01066	0.01159	0.01037	0.01277	0.0115	0.01278	0.01483	0.01326
	1.47046	0.00585	0.00697	0.01113	0.01108	0.00968	0.01126	0.01256	0.00873	0.00943	0.00988	0.01041	0.01365	0.01452	0.01615	0.01043	0.01115	0.01193	0.01149
	1.47044	0.00566	0.00836	0.01017	0.00966	0.00996	0.01066	0.01229	0.01023	0.00802	0.01133	0.00967	0.01236	0.01192	0.01068	0.01124	0.01224	0.01338	0.01326
	1.47041	0.00453	0.00724	0.01049	0.00966	0.00968	0.01214	0.0112	0.00973	0.00967	0.01205	0.0114	0.01288	0.01192	0.01172	0.01097	0.01333	0.01193	0.01385
	1.47039	0.00585	0.00613	0.00986	0.00881	0.00968	0.01037	0.01174	0.01023	0.0092	0.01085	0.0119	0.01185	0.01426	0.01355	0.0115	0.01278	0.01454	0.01267
	1.47036	0.00509	0.0078	0.00922	0.00909	0.00939	0.01274	0.01229	0.00898	0.00778	0.01085	0.01091	0.01288	0.0127	0.01172	0.01043	0.01115	0.01105	0.01591
	1.47034	0.00528	0.00836	0.01208	0.01136	0.00968	0.01066	0.0112	0.01123	0.01132	0.01109	0.01314	0.01159	0.01115	0.01329	0.01231	0.01115	0.01338	0.01179
	1.47031	0.00679	0.00975	0.01113	0.0108	0.0111	0.01037	0.01229	0.01073	0.01085	0.01157	0.0114	0.01236	0.01244	0.01511	0.01338	0.01197	0.01367	0.01355
	1.47029	0.00641	0.00641	0.01049	0.00909	0.00968	0.00859	0.01502	0.01048	0.01061	0.0094	0.01091	0.01288	0.01296	0.01511	0.01043	0.01414	0.01338	0.01621
	1.47027	0.00509	0.00947	0.01049	0.01165	0.01082	0.01155	0.01447	0.00998	0.01108	0.01205	0.01016	0.01133	0.01374	0.01277	0.01338	0.0136	0.01571	0.01532
	1.47024	0.00585	0.00502	0.01272	0.01051	0.00854	0.01244	0.01092	0.01248	0.01014	0.0094	0.0114	0.01133	0.01374	0.01016	0.0099	0.01469	0.01338	0.01532
	1.47022	0.00547	0.00669	0.00986	0.01136	0.00882	0.01037	0.0101	0.01048	0.00943	0.00988	0.01165	0.01314	0.01296	0.01459	0.01097	0.01169	0.01425	0.01473
	1.47019	0.00604	0.00752	0.01081	0.00994	0.01082	0.01185	0.0112	0.00948	0.01061	0.00868	0.0114	0.01005	0.01192	0.01146	0.01257	0.01278	0.01193	0.01591
	1.47017	0.00528	0.0078	0.0089	0.01051	0.01082	0.01096	0.01147	0.00873	0.00849	0.00988	0.01239	0.01056	0.01296	0.01094	0.01231	0.01224	0.01571	0.01296
	1.47014	0.00434	0.00808	0.01017	0.00994	0.0111	0.01037	0.01256	0.00998	0.01155	0.01013	0.0114	0.01056	0.01192	0.01146	0.01231	0.01305	0.01338	0.01208
	1.47012	0.00622	0.00808	0.01081	0.00966	0.00968	0.01244	0.01229	0.01023	0.01179	0.01109	0.01091	0.01185	0.01244	0.01381	0.01231	0.01414	0.01571	0.01267
	1.4701	0.00453	0.00919	0.0089	0.00994	0.00939	0.01244	0.01311	0.01023	0.00967	0.01205	0.01041	0.01211	0.01063	0.01381	0.01445	0.01387	0.01483	0.01444
	1.47007	0.00604	0.00752	0.01113	0.00994	0.00854	0.01096	0.01447	0.00998	0.01203	0.00964	0.01016	0.01365	0.01348	0.01355	0.01177	0.01387	0.01483	0.01237
	1.47005	0.0066	0.0078	0.01176	0.01051	0.01196	0.01126	0.01365	0.01148	0.01061	0.01109	0.0119	0.01159	0.01115	0.01068	0.01231	0.01333	0.01367	0.01444
	1.47002	0.00528	0.00752	0.0089	0.00994	0.00882	0.01007	0.01229	0.00998	0.0099	0.01326	0.0119	0.01262	0.01296	0.01277	0.01204	0.01333	0.0128	0.01473
	1.47	0.00566	0.00752	0.00954	0.01136	0.00939	0.01214	0.01174	0.01198	0.01085	0.01037	0.01165	0.01262	0.01296	0.01172	0.0115	0.00925	0.01454	0.01355

## Sheet: Figure_3_a_@43deg
Long Name	Energy	Intensity	Intensity	Intensity	Intensity	Intensity	Intensity	Intensity	Intensity	Intensity	Intensity	Intensity	Intensity	Intensity	Intensity	Intensity
Units	ev	arb. Units	arb. Units	arb. Units	arb. Units	arb. Units	arb. Units	arb. Units	arb. Units	arb. Units	arb. Units	arb. Units	arb. Units	arb. Units	arb. Units	arb. Units
comments		0	1	2	3	4	5	6	7	8	9	10	10.5	11	11.5	12
	1.47999	0.00405	0.00461	0.00643	0.00823	0.005	0.00532	0.00698	0.00673	0.00403	0.00538	0.00509	0.0048	0.00569	0.00459	0.00421
	1.47996	0.00405	0.0043	0.00541	0.00644	0.006	0.007	0.00853	0.00336	0.00538	0.00538	0.00473	0.00309	0.00469	0.00492	0.00485
	1.47994	0.00436	0.004	0.00575	0.00751	0.004	0.00616	0.00621	0.00336	0.00538	0.00621	0.00473	0.00446	0.00536	0.00459	0.00615
	1.47991	0.00405	0.0043	0.00575	0.00644	0.00533	0.00532	0.00465	0.00392	0.00359	0.00496	0.00473	0.00309	0.00569	0.00492	0.0055
	1.47989	0.00436	0.00277	0.00406	0.00608	0.005	0.00532	0.00621	0.00673	0.00359	0.00496	0.00654	0.00514	0.00469	0.00361	0.00194
	1.47986	0.00374	0.00492	0.00507	0.00644	0.005	0.00532	0.01009	0.00504	0.00134	0.00538	0.00545	0.0048	0.00469	0.00557	0.00388
	1.47984	0.00374	0.00461	0.00474	0.00715	0.005	0.00448	0.00776	0.00561	0.00538	0.00496	0.00582	0.00377	0.00368	0.00197	0.00388
	1.47981	0.00281	0.00338	0.00474	0.0068	0.005	0.0056	0.00698	0.01009	0.00628	0.00496	0.00291	0.00549	0.00301	0.00459	0.00615
	1.47979	0.00343	0.00338	0.00575	0.00572	0.00566	0.00616	0.01086	0.00504	0.00448	0.00372	0.00582	0.00686	0.00402	0.00525	0.00518
	1.47976	0.00343	0.00369	0.00271	0.00536	0.00733	0.00476	0.00621	0.00224	0.00583	0.00455	0.00545	0.00583	0.00569	0.00623	0.00421
	1.47974	0.00374	0.00492	0.00474	0.00644	0.00533	0.0056	0.00776	0.00729	0.00448	0.00621	0.00509	0.00686	0.00569	0.00459	0.00518
	1.47971	0.00405	0.00492	0.0044	0.00429	0.004	0.00672	0.00621	0.00729	0.00538	0.00579	0.00473	0.00617	0.00636	0.00623	0.00647
	1.47968	0.00405	0.004	0.00677	0.00429	0.00533	0.0056	0.00621	0.00673	0.00403	0.00414	0.00654	0.00549	0.00569	0.00426	0.00259
	1.47966	0.0053	0.0043	0.00507	0.00536	0.004	0.00616	0.00853	0.00841	0.00493	0.00414	0.004	0.00377	0.00536	0.00426	0.00583
	1.47963	0.00436	0.00553	0.00474	0.00608	0.00533	0.007	0.01086	0.00561	0.00583	0.00579	0.00509	0.00617	0.00536	0.00361	0.00421
	1.47961	0.00343	0.00369	0.0044	0.00536	0.00566	0.00616	0.00621	0.00673	0.00583	0.00745	0.00545	0.00377	0.00536	0.00656	0.00421
	1.47958	0.00405	0.0043	0.00372	0.0068	0.00566	0.00476	0.00853	0.00729	0.00583	0.00703	0.004	0.00583	0.00569	0.00525	0.00712
	1.47956	0.00468	0.00492	0.00474	0.00644	0.00566	0.007	0.00853	0.00617	0.00403	0.00745	0.00582	0.00583	0.00502	0.0059	0.00615
	1.47953	0.00374	0.00369	0.00507	0.00644	0.00467	0.00588	0.00776	0.00617	0.00896	0.00869	0.00654	0.00686	0.00603	0.00361	0.00485
	1.47951	0.00405	0.00523	0.00643	0.00465	0.00633	0.00644	0.01009	0.00617	0.00583	0.00827	0.00654	0.00651	0.00368	0.00557	0.00583
	1.47948	0.00468	0.004	0.00609	0.0068	0.00467	0.0056	0.01086	0.00504	0.00269	0.00538	0.00436	0.0072	0.00536	0.00557	0.0055
	1.47946	0.00436	0.004	0.00507	0.00644	0.00433	0.007	0.00698	0.00785	0.00896	0.00703	0.00509	0.00583	0.00569	0.00623	0.00712
	1.47943	0.00374	0.004	0.00609	0.00751	0.00533	0.00616	0.00698	0.00673	0.00717	0.0091	0.00509	0.00754	0.00737	0.00557	0.00388
	1.47941	0.0053	0.00338	0.0044	0.00536	0.00633	0.00841	0.01086	0.00953	0.00807	0.00703	0.008	0.00857	0.0067	0.00525	0.00583
	1.47938	0.00561	0.00246	0.00677	0.00644	0.00566	0.00532	0.00931	0.00841	0.00762	0.00786	0.00836	0.00617	0.00603	0.00721	0.0068
	1.47936	0.00436	0.00492	0.00541	0.00608	0.006	0.00841	0.01086	0.00785	0.00852	0.00786	0.00872	0.00446	0.0077	0.00656	0.00615
	1.47933	0.00468	0.004	0.00541	0.00536	0.005	0.007	0.00853	0.01065	0.00807	0.00745	0.008	0.00754	0.0077	0.00787	0.00874
	1.47931	0.00468	0.0043	0.00541	0.00644	0.00633	0.00672	0.01164	0.01121	0.00896	0.00579	0.00727	0.00891	0.00837	0.00754	0.00744
	1.47928	0.00281	0.00369	0.00474	0.00644	0.00833	0.00757	0.01474	0.00897	0.00986	0.01117	0.00872	0.00788	0.00837	0.0082	0.00809
	1.47926	0.0053	0.00492	0.00575	0.00644	0.00666	0.00869	0.01009	0.01121	0.00762	0.00952	0.00945	0.0096	0.00937	0.00852	0.00841
	1.47923	0.00561	0.004	0.0071	0.00751	0.007	0.00728	0.01396	0.00897	0.00896	0.01034	0.00909	0.00788	0.00837	0.00852	0.00841
	1.4792	0.00561	0.00461	0.0071	0.00787	0.00633	0.00981	0.01474	0.01626	0.01031	0.012	0.01163	0.00926	0.00837	0.00918	0.011
	1.47918	0.00561	0.0043	0.00677	0.00823	0.00766	0.00841	0.01784	0.01401	0.01121	0.01241	0.01163	0.01268	0.01071	0.0082	0.01068
	1.47915	0.00499	0.00646	0.00778	0.00823	0.00933	0.01093	0.01939	0.01457	0.0139	0.01365	0.0149	0.01611	0.01339	0.0118	0.0123
	1.47913	0.00592	0.00461	0.00812	0.00751	0.00933	0.01037	0.01939	0.01513	0.01748	0.01448	0.0149	0.0144	0.0144	0.0118	0.01197
	1.4791	0.00655	0.00676	0.00947	0.00787	0.01033	0.01177	0.01939	0.0185	0.01569	0.01696	0.0149	0.01303	0.01674	0.01541	0.01489
	1.47908	0.00623	0.00553	0.00981	0.00966	0.009	0.01317	0.02017	0.02074	0.01658	0.01738	0.0149	0.01406	0.0154	0.0141	0.01424
	1.47905	0.00592	0.00738	0.00981	0.01037	0.01133	0.01429	0.02095	0.02074	0.01972	0.01903	0.01781	0.01885	0.01741	0.01836	0.01586
	1.47903	0.00623	0.00799	0.01116	0.01216	0.01133	0.01625	0.02715	0.02466	0.02241	0.02358	0.02326	0.02228	0.01975	0.01639	0.01748
	1.479	0.00842	0.00799	0.01319	0.01288	0.01433	0.01933	0.0287	0.02691	0.02645	0.03103	0.0269	0.02777	0.02544	0.02164	0.02395
	1.47898	0.00717	0.00953	0.01049	0.01359	0.01566	0.02185	0.03103	0.03195	0.03138	0.03144	0.03235	0.02914	0.02812	0.0318	0.0301
	1.47895	0.00998	0.00891	0.01387	0.01896	0.01866	0.02326	0.03491	0.03812	0.03675	0.03724	0.03708	0.036	0.03448	0.03607	0.03366
	1.47893	0.00935	0.00861	0.01252	0.01645	0.02233	0.02886	0.045	0.04484	0.04169	0.04096	0.04144	0.04182	0.04151	0.03869	0.03754
	1.4789	0.01029	0.0126	0.01556	0.02039	0.02266	0.0311	0.045	0.04765	0.04706	0.04799	0.04726	0.04662	0.04955	0.04623	0.04725
	1.47888	0.00935	0.01199	0.01827	0.0211	0.02599	0.03895	0.04267	0.0454	0.04393	0.05172	0.0498	0.05074	0.04888	0.04951	0.04887
	1.47885	0.00966	0.01537	0.01725	0.02432	0.03499	0.04175	0.05275	0.04652	0.04482	0.0513	0.0498	0.05108	0.0529	0.05082	0.05437
	1.47883	0.01434	0.01599	0.02267	0.02969	0.03066	0.04847	0.05353	0.05101	0.05244	0.05379	0.04762	0.05279	0.05624	0.05443	0.06084
	1.4788	0.01559	0.01844	0.02673	0.03219	0.04299	0.04847	0.05663	0.05045	0.05603	0.05627	0.05344	0.05725	0.05959	0.05705	0.06278
	1.47878	0.01683	0.01937	0.03045	0.03863	0.04865	0.0566	0.05896	0.05886	0.0511	0.05461	0.05525	0.05794	0.05691	0.05475	0.06084
	1.47875	0.02026	0.02336	0.03417	0.04328	0.05398	0.05688	0.05586	0.05437	0.05693	0.05544	0.05671	0.05485	0.05524	0.05672	0.06084
	1.47873	0.02244	0.02828	0.03992	0.04793	0.05232	0.05576	0.05974	0.05998	0.05782	0.06123	0.05671	0.05725	0.0539	0.05279	0.05825
	1.4787	0.02556	0.03074	0.04026	0.05114	0.05198	0.05576	0.06051	0.05157	0.05155	0.05337	0.05125	0.04765	0.05457	0.0541	0.05405
	1.47868	0.02805	0.03443	0.0477	0.0515	0.04765	0.04847	0.05741	0.05437	0.04931	0.0513	0.05016	0.04902	0.04653	0.05016	0.05599
	1.47865	0.03117	0.03535	0.05142	0.05258	0.04698	0.04875	0.05431	0.05381	0.04662	0.04675	0.04726	0.04628	0.05189	0.04984	0.04822
	1.47863	0.03491	0.04242	0.05413	0.05472	0.04832	0.04931	0.05275	0.05157	0.04572	0.04799	0.04653	0.04731	0.04653	0.05082	0.04919
	1.4786	0.04302	0.05195	0.0592	0.05365	0.04698	0.04651	0.06362	0.04877	0.04617	0.04965	0.04471	0.04868	0.04888	0.05016	0.05081
	1.47857	0.04582	0.05626	0.06258	0.05722	0.04898	0.04959	0.06284	0.05998	0.0511	0.05296	0.04108	0.04902	0.0462	0.04918	0.04951
	1.47855	0.04988	0.05472	0.06055	0.06009	0.05465	0.05184	0.06439	0.05549	0.04886	0.04717	0.04907	0.04594	0.04486	0.04689	0.04919
	1.47852	0.05268	0.05964	0.05853	0.05472	0.05265	0.04819	0.06594	0.0583	0.04662	0.05006	0.04471	0.04662	0.04821	0.04984	0.05016
	1.4785	0.05704	0.05779	0.06529	0.05365	0.04798	0.04651	0.05663	0.05213	0.04841	0.04717	0.04762	0.04525	0.04687	0.04885	0.04951
	1.47847	0.05206	0.05195	0.05988	0.05651	0.04598	0.04343	0.06362	0.04989	0.04975	0.04675	0.04544	0.04731	0.04687	0.04656	0.04887
	1.47845	0.05019	0.0621	0.05751	0.05579	0.04465	0.04819	0.05663	0.05269	0.04931	0.04841	0.05053	0.04937	0.0472	0.05049	0.04628
	1.47842	0.05268	0.05626	0.05954	0.05651	0.04565	0.05156	0.05896	0.05437	0.0502	0.04717	0.05162	0.04559	0.05189	0.05148	0.05275
	1.4784	0.05455	0.0624	0.06461	0.05937	0.04932	0.05015	0.06129	0.05493	0.05468	0.05254	0.04871	0.04697	0.05323	0.05443	0.05663
	1.47837	0.05081	0.05871	0.0636	0.05973	0.05265	0.05464	0.06672	0.05774	0.05155	0.05668	0.05889	0.05348	0.05223	0.05836	0.05405
	1.47835	0.04988	0.05533	0.06123	0.06402	0.05465	0.04875	0.07215	0.0611	0.05244	0.0542	0.05743	0.05931	0.05758	0.05475	0.05534
	1.47832	0.04707	0.05226	0.06631	0.06044	0.05565	0.05632	0.06827	0.0639	0.05917	0.05751	0.05562	0.05588	0.05691	0.05902	0.05987
	1.4783	0.04613	0.05318	0.06089	0.06044	0.05798	0.05744	0.06594	0.0611	0.06141	0.06165	0.0538	0.06034	0.05557	0.06131	0.06149
	1.47827	0.04458	0.04949	0.06292	0.06295	0.06331	0.06192	0.07215	0.06558	0.05961	0.06082	0.0538	0.06239	0.06294	0.06328	0.06472
	1.47825	0.04084	0.04488	0.06123	0.06581	0.06598	0.06192	0.0737	0.06614	0.06275	0.06868	0.06507	0.06548	0.06394	0.06721	0.06214
	1.47822	0.04333	0.04888	0.06191	0.06402	0.06631	0.06725	0.07913	0.07287	0.06858	0.07034	0.06543	0.06891	0.076	0.06984	0.07249
	1.4782	0.04832	0.04949	0.06326	0.06795	0.07131	0.07117	0.08301	0.0796	0.07396	0.06992	0.06579	0.07028	0.07164	0.07443	0.08123
	1.47817	0.04645	0.05118	0.06394	0.07082	0.07181	0.07747	0.08766	0.08128	0.07418	0.07551	0.07234	0.07542	0.07717	0.08049	0.08301
	1.47815	0.04458	0.05287	0.05785	0.0726	0.06998	0.08378	0.09232	0.08296	0.07441	0.08109	0.07888	0.08056	0.08269	0.08656	0.08414
	1.47812	0.04863	0.04796	0.06597	0.07153	0.07531	0.08182	0.08922	0.088	0.07396	0.07489	0.07815	0.07782	0.08269	0.08328	0.08188
	1.4781	0.048	0.04427	0.06191	0.06474	0.06898	0.07565	0.08689	0.08016	0.07844	0.08192	0.07634	0.07919	0.08637	0.08459	0.08188
	1.47807	0.04645	0.04919	0.0565	0.0633	0.06331	0.07817	0.08611	0.07063	0.07037	0.07489	0.08651	0.08262	0.08805	0.08426	0.08576
	1.47805	0.04395	0.04796	0.0592	0.06295	0.06131	0.07061	0.08379	0.07904	0.07172	0.08233	0.08724	0.08639	0.08771	0.08295	0.08738
	1.47802	0.03959	0.04796	0.06123	0.06259	0.06898	0.06837	0.08301	0.07511	0.07799	0.08357	0.08179	0.07816	0.08269	0.08885	0.08673
	1.478	0.04613	0.05011	0.0565	0.06259	0.06065	0.07229	0.07137	0.07287	0.07306	0.0844	0.08033	0.08262	0.07934	0.0859	0.08835
	1.47797	0.04551	0.04611	0.05785	0.06509	0.06531	0.06416	0.0706	0.07848	0.0771	0.0782	0.08106	0.08502	0.08771	0.0882	0.08479
	1.47795	0.04052	0.05072	0.05853	0.0633	0.05798	0.06612	0.07603	0.07455	0.07172	0.07406	0.08615	0.08193	0.08135	0.08328	0.09126
	1.47792	0.0452	0.05287	0.06123	0.06009	0.05831	0.06753	0.07758	0.07231	0.06634	0.07654	0.07597	0.07439	0.078	0.07902	0.07896
	1.4779	0.04676	0.04796	0.05785	0.0608	0.05265	0.06248	0.06827	0.06783	0.06186	0.06992	0.06652	0.06925	0.07097	0.07148	0.08026
	1.47787	0.04551	0.04888	0.05751	0.05043	0.05098	0.0608	0.06827	0.06446	0.06589	0.06578	0.06979	0.07096	0.07131	0.06623	0.07735
	1.47785	0.04458	0.04919	0.05819	0.05794	0.05465	0.05884	0.06594	0.06558	0.06051	0.06578	0.06361	0.07096	0.07231	0.07508	0.07799
	1.47782	0.04894	0.05134	0.0548	0.0583	0.05598	0.06388	0.06517	0.06614	0.06858	0.06082	0.06979	0.06719	0.06863	0.07672	0.07605
	1.4778	0.04707	0.04765	0.05785	0.05937	0.06131	0.0594	0.0737	0.06166	0.06455	0.07282	0.06907	0.06993	0.07131	0.07377	0.08058
	1.47777	0.04458	0.0498	0.05548	0.05973	0.06231	0.06641	0.07137	0.06783	0.06275	0.06703	0.07343	0.06891	0.08135	0.08098	0.09061
	1.47775	0.04489	0.04826	0.05379	0.05866	0.06131	0.065	0.07215	0.06502	0.06723	0.06123	0.07125	0.06925	0.07533	0.07934	0.0822
	1.47772	0.04239	0.04304	0.05514	0.06009	0.06265	0.06416	0.07448	0.06839	0.06051	0.06785	0.07306	0.07336	0.07298	0.07508	0.08026
	1.4777	0.04021	0.0415	0.0565	0.05973	0.05931	0.06444	0.06982	0.06783	0.0632	0.06537	0.06798	0.07268	0.07265	0.07475	0.08091
	1.47767	0.03865	0.04334	0.05514	0.05687	0.05565	0.06472	0.06827	0.07231	0.06544	0.06537	0.07016	0.07165	0.07231	0.0741	0.07832
	1.47765	0.04115	0.04457	0.05582	0.05973	0.06498	0.06584	0.07215	0.06614	0.0641	0.06703	0.06834	0.07096	0.07633	0.07836	0.08803
	1.47762	0.03959	0.0458	0.05041	0.0583	0.06431	0.06304	0.0737	0.07399	0.07037	0.07116	0.07452	0.07748	0.07901	0.08525	0.08867
	1.4776	0.04115	0.04826	0.05379	0.05722	0.06098	0.06781	0.06517	0.06558	0.06903	0.0753	0.07597	0.07542	0.08102	0.08066	0.0877
	1.47757	0.04302	0.04119	0.0521	0.05973	0.06198	0.06725	0.06905	0.06951	0.06589	0.07323	0.07779	0.07679	0.08537	0.08984	0.09126
	1.47755	0.04115	0.04611	0.05311	0.06152	0.06198	0.065	0.06749	0.0667	0.06634	0.07323	0.07597	0.07953	0.08403	0.08656	0.08317
	1.47752	0.03897	0.04242	0.0521	0.05937	0.05965	0.06809	0.06749	0.0667	0.06768	0.08068	0.07415	0.08091	0.08336	0.08426	0.08803
	1.47749	0.03709	0.04211	0.05108	0.05866	0.05398	0.06641	0.07137	0.0667	0.06679	0.06578	0.07597	0.07371	0.07767	0.08262	0.08997
	1.47747	0.03616	0.04058	0.05447	0.05472	0.05432	0.06641	0.06439	0.06783	0.06858	0.0724	0.07525	0.07405	0.08403	0.07508	0.08706
	1.47744	0.03865	0.04734	0.04668	0.05114	0.05931	0.06304	0.06827	0.06726	0.06723	0.07075	0.07088	0.07816	0.07901	0.08295	0.09159
	1.47742	0.04426	0.04211	0.05142	0.05436	0.05865	0.06444	0.06749	0.06614	0.06903	0.07654	0.07634	0.08022	0.07968	0.08852	0.09159
	1.47739	0.04021	0.04457	0.05041	0.05758	0.05898	0.06725	0.06749	0.07231	0.07351	0.07737	0.07961	0.08022	0.08403	0.09443	0.09288
	1.47737	0.04302	0.04334	0.05683	0.0608	0.05998	0.07005	0.06827	0.06166	0.06723	0.07861	0.07706	0.08433	0.08336	0.0859	0.09385
	1.47734	0.04395	0.04488	0.05548	0.05687	0.05865	0.07201	0.06051	0.07175	0.06634	0.07571	0.07852	0.08193	0.0837	0.08721	0.09029
	1.47732	0.04177	0.04365	0.05244	0.05973	0.06198	0.065	0.06749	0.06839	0.07351	0.07406	0.07125	0.08022	0.08202	0.08623	0.08544
	1.47729	0.04115	0.03966	0.05176	0.05758	0.05731	0.06192	0.06594	0.06502	0.06141	0.0724	0.07452	0.07405	0.08102	0.08328	0.09191
	1.47727	0.03834	0.03904	0.04736	0.05544	0.05831	0.06641	0.06517	0.06558	0.06679	0.07199	0.07452	0.07679	0.077	0.07705	0.0822
	1.47724	0.03554	0.04242	0.05311	0.0583	0.05898	0.06641	0.07137	0.07119	0.07037	0.06785	0.07597	0.07508	0.07667	0.08295	0.08673
	1.47722	0.0346	0.04181	0.05345	0.05794	0.05831	0.06921	0.07215	0.07063	0.06768	0.07365	0.07525	0.07473	0.07834	0.08098	0.09385
	1.47719	0.03429	0.04273	0.0521	0.05937	0.05531	0.06612	0.06284	0.06951	0.0641	0.07323	0.07743	0.07782	0.08504	0.09115	0.09094
	1.47717	0.04052	0.04211	0.05447	0.05901	0.05831	0.06641	0.06905	0.06614	0.06768	0.07737	0.07743	0.07645	0.08537	0.08656	0.09676
	1.47714	0.03772	0.04242	0.04635	0.05508	0.05465	0.06192	0.07137	0.07399	0.06679	0.0724	0.08033	0.08159	0.0857	0.08557	0.09579
	1.47712	0.03741	0.04242	0.05142	0.05293	0.05398	0.06697	0.0706	0.07175	0.06992	0.08068	0.08106	0.08536	0.08972	0.08557	0.09482
	1.47709	0.03897	0.04273	0.04905	0.0515	0.05598	0.06641	0.07215	0.07455	0.07216	0.08109	0.08397	0.08193	0.08437	0.09148	0.08997
	1.47707	0.03834	0.03873	0.0521	0.05866	0.05598	0.06781	0.07448	0.08072	0.08292	0.09061	0.09124	0.08982	0.09374	0.09574	0.09385
	1.47704	0.03897	0.04673	0.05277	0.05687	0.06031	0.07089	0.07525	0.09249	0.0883	0.09309	0.09669	0.10182	0.09943	0.09311	0.1
	1.47702	0.04052	0.04796	0.05379	0.05722	0.06065	0.07789	0.09387	0.09249	0.09368	0.09888	0.10105	0.09427	0.09642	0.09869	0.10259
	1.47699	0.03803	0.04119	0.05616	0.06438	0.06731	0.07705	0.09387	0.10874	0.09906	0.10468	0.10178	0.10319	0.09776	0.10689	0.11133
	1.47697	0.04084	0.04949	0.0565	0.06259	0.06498	0.07817	0.09697	0.10987	0.11071	0.11336	0.10578	0.10696	0.10044	0.11115	0.10647
	1.47694	0.03834	0.04457	0.05954	0.06724	0.06898	0.08098	0.10085	0.11267	0.10489	0.11088	0.10251	0.10182	0.10613	0.10885	0.12071
	1.47692	0.04115	0.04304	0.0565	0.06545	0.06698	0.08013	0.10861	0.12444	0.11026	0.1055	0.10324	0.10456	0.11014	0.11344	0.11909
	1.47689	0.0399	0.04396	0.05717	0.06867	0.07231	0.08238	0.12025	0.11435	0.11295	0.11585	0.10433	0.11039	0.11182	0.11705	0.11942
	1.47687	0.04333	0.04427	0.05717	0.07117	0.07797	0.08041	0.11715	0.11939	0.11475	0.10964	0.10614	0.11964	0.11818	0.12197	0.13236
	1.47684	0.04208	0.04734	0.06631	0.07475	0.08597	0.08854	0.13033	0.11715	0.10892	0.11212	0.11959	0.11827	0.12923	0.12885	0.13916
	1.47682	0.04489	0.04888	0.06766	0.08011	0.0883	0.09779	0.13111	0.12612	0.11833	0.11874	0.13232	0.13404	0.1386	0.15049	0.14078
	1.47679	0.04769	0.05287	0.06867	0.08548	0.09397	0.09611	0.12568	0.11939	0.12102	0.12329	0.13195	0.14775	0.1463	0.15574	0.15761
	1.47677	0.04582	0.0498	0.07848	0.09657	0.09497	0.09919	0.1249	0.12276	0.12192	0.13074	0.14177	0.15118	0.14898	0.16262	0.15922
	1.47674	0.05237	0.05687	0.08322	0.08763	0.08797	0.09358	0.13111	0.11827	0.12192	0.13529	0.15122	0.14844	0.15534	0.16852	0.16796
	1.47672	0.05424	0.06025	0.08288	0.09406	0.08464	0.09947	0.11947	0.1278	0.13312	0.14398	0.14249	0.15255	0.1607	0.16066	0.17023
	1.47669	0.05237	0.06302	0.08356	0.09227	0.08797	0.10339	0.12025	0.13733	0.13447	0.1477	0.16103	0.16181	0.17241	0.1682	0.17087
	1.47667	0.06203	0.06978	0.08931	0.09549	0.0943	0.10619	0.12645	0.13565	0.14388	0.16053	0.16503	0.17072	0.17877	0.17738	0.1877
	1.47664	0.06983	0.07593	0.09777	0.098	0.09597	0.11992	0.13887	0.14854	0.16047	0.17087	0.17121	0.17929	0.18145	0.18885	0.1877
	1.47662	0.07512	0.08423	0.10487	0.09979	0.10663	0.1188	0.14352	0.15527	0.15598	0.18287	0.18793	0.18855	0.19853	0.20164	0.19612
	1.47659	0.08603	0.09038	0.09912	0.10336	0.10963	0.14122	0.16214	0.17321	0.17526	0.19239	0.20829	0.21358	0.21125	0.22525	0.21974
	1.47657	0.09352	0.09653	0.10318	0.1123	0.11829	0.15242	0.16447	0.18554	0.18826	0.21266	0.22501	0.22249	0.22631	0.22754	0.25081
	1.47654	0.09944	0.10114	0.09743	0.1098	0.12296	0.15382	0.18464	0.19395	0.19543	0.22094	0.23228	0.23517	0.24941	0.26066	0.26084
	1.47652	0.10411	0.10144	0.10961	0.11803	0.12296	0.15719	0.19085	0.20684	0.22008	0.23045	0.25627	0.25814	0.26649	0.26721	0.27443
	1.47649	0.09975	0.09806	0.11164	0.11946	0.13562	0.17792	0.21024	0.21244	0.22636	0.25983	0.27626	0.27803	0.29729	0.30066	0.30356
	1.47647	0.10536	0.10452	0.11536	0.12911	0.14562	0.19305	0.21412	0.24047	0.27073	0.29417	0.32061	0.31985	0.32005	0.3377	0.35599
	1.47644	0.1038	0.10606	0.1228	0.14521	0.17527	0.21322	0.24127	0.28251	0.30569	0.33678	0.3606	0.37161	0.38232	0.38754	0.39644
	1.47642	0.10411	0.11343	0.13633	0.16059	0.18027	0.22023	0.2723	0.31783	0.342	0.38477	0.4104	0.42098	0.44225	0.44984	0.45728
	1.47639	0.10817	0.11866	0.14411	0.16559	0.19194	0.24012	0.30411	0.36659	0.39175	0.43566	0.47764	0.49743	0.50017	0.51213	0.5233
	1.47637	0.11409	0.11712	0.15426	0.17954	0.20693	0.26002	0.34911	0.40078	0.43344	0.48738	0.52926	0.53411	0.57148	0.57246	0.58447
	1.47635	0.10256	0.1202	0.16137	0.19385	0.2096	0.28411	0.37859	0.43274	0.47602	0.52048	0.59215	0.59959	0.62839	0.63246	0.63236
	1.47632	0.10879	0.12634	0.16982	0.20136	0.22792	0.30177	0.42358	0.47085	0.53922	0.60116	0.66848	0.67295	0.68731	0.69016	0.71036
	1.4763	0.11845	0.13803	0.17862	0.21745	0.24558	0.34323	0.44763	0.52859	0.6069	0.67646	0.75645	0.759	0.77235	0.77738	0.79871
	1.47627	0.12188	0.14356	0.19283	0.24571	0.29723	0.42477	0.52133	0.63285	0.71493	0.78113	0.84587	0.86047	0.87144	0.88623	0.86408
	1.47625	0.13685	0.15893	0.21076	0.26931	0.33622	0.4951	0.61365	0.70908	0.81443	0.91808	0.94875	0.94892	0.95413	0.94262	0.95631
	1.47622	0.14931	0.17737	0.22801	0.30508	0.39287	0.59681	0.69434	0.82623	0.9108	0.99007	1	1	1	1	1
	1.4762	0.16147	0.18906	0.24628	0.33727	0.45951	0.69767	0.80838	0.90471	1	1	0.99818	0.97806	0.98828	0.99115	0.99256
	1.47617	0.1808	0.1949	0.27706	0.38162	0.50583	0.78593	0.8976	1	0.99238	0.95863	0.93057	0.93349	0.9066	0.90721	0.91392
	1.47615	0.18516	0.22318	0.28755	0.41881	0.5918	0.88008	0.95035	0.97982	0.93321	0.88084	0.81897	0.79465	0.81252	0.81508	0.83204
	1.47612	0.19108	0.23209	0.33051	0.46996	0.65978	0.94396	0.96354	0.92152	0.82609	0.75631	0.70665	0.70895	0.71108	0.7141	0.74207
	1.4761	0.21665	0.2573	0.36705	0.54936	0.76175	0.98599	1	0.87108	0.74496	0.66363	0.6165	0.60507	0.59859	0.63738	0.64725
	1.47607	0.23286	0.29696	0.43708	0.63484	0.86504	1	0.95656	0.77691	0.63156	0.57799	0.5369	0.54131	0.54637	0.55672	0.54951
	1.47605	0.25873	0.32831	0.50609	0.76144	0.95968	0.98431	0.87432	0.69675	0.55356	0.50641	0.47546	0.47206	0.4841	0.50492	0.51197
	1.47602	0.30299	0.38549	0.59675	0.86838	1	0.91902	0.82855	0.62556	0.4805	0.44683	0.42203	0.4059	0.42785	0.43475	0.45437
	1.476	0.33759	0.43959	0.67828	0.95172	0.96634	0.81059	0.70597	0.50729	0.39848	0.36698	0.34824	0.35687	0.36056	0.36131	0.38252
	1.47597	0.3831	0.47279	0.75575	1	0.90703	0.69291	0.55625	0.44114	0.34558	0.3194	0.29226	0.29722	0.29762	0.32131	0.33301
	1.47595	0.41958	0.55549	0.84675	0.98033	0.78007	0.56767	0.4647	0.35762	0.28328	0.27472	0.2679	0.27185	0.26013	0.27213	0.27929
	1.47592	0.49595	0.61451	0.90494	0.9578	0.6871	0.47913	0.391	0.29821	0.25594	0.23748	0.22319	0.22249	0.23167	0.23705	0.24498
	1.4759	0.5692	0.72733	0.96617	0.89557	0.58847	0.39927	0.346	0.27578	0.22277	0.20066	0.19702	0.20158	0.20422	0.20951	0.20971
	1.47587	0.64495	0.81094	1	0.82976	0.5115	0.36677	0.32118	0.25561	0.21336	0.19487	0.18357	0.18444	0.19284	0.20328	0.20097
	1.47585	0.75	0.917	0.99865	0.72604	0.45018	0.32614	0.27851	0.22534	0.19722	0.19528	0.18212	0.18067	0.18145	0.18787	0.18576
	1.47582	0.83479	0.97203	0.95332	0.63591	0.38121	0.2928	0.26687	0.22982	0.19005	0.18163	0.17375	0.17552	0.1761	0.18459	0.18835
	1.4758	0.92893	1	0.86739	0.55007	0.36155	0.28411	0.26299	0.21132	0.18243	0.17087	0.16358	0.16969	0.1771	0.17705	0.17702
	1.47577	0.9654	0.99078	0.77537	0.47997	0.31789	0.25553	0.23894	0.19451	0.17122	0.16715	0.16103	0.16421	0.16639	0.17148	0.16861
	1.47575	1	0.95081	0.68843	0.4367	0.3019	0.25497	0.23972	0.19787	0.16988	0.15887	0.16394	0.1625	0.15936	0.17311	0.17476
	1.47572	0.98161	0.88718	0.64005	0.42525	0.29057	0.25862	0.24593	0.20011	0.18019	0.17625	0.17194	0.17484	0.1761	0.17836	0.18673
	1.4757	0.92862	0.83246	0.61942	0.43598	0.30856	0.25133	0.23817	0.20852	0.18915	0.17998	0.17375	0.17518	0.17409	0.19443	0.20032
	1.47567	0.83946	0.7925	0.6431	0.44671	0.32489	0.27543	0.24438	0.21805	0.19229	0.19694	0.20174	0.19643	0.19652	0.20918	0.21845
	1.47565	0.7447	0.72456	0.65798	0.48569	0.33555	0.29924	0.27075	0.23599	0.21336	0.20976	0.21083	0.20535	0.22698	0.22066	0.24142
	1.47562	0.63466	0.67784	0.68302	0.52718	0.37554	0.31241	0.28394	0.24103	0.21829	0.22094	0.21847	0.23586	0.24372	0.23869	0.25922
	1.4756	0.5053	0.60682	0.70907	0.5794	0.41686	0.33931	0.30489	0.25336	0.22725	0.23293	0.23519	0.25266	0.2531	0.2682	0.27443
	1.47557	0.39744	0.52382	0.69114	0.60157	0.43919	0.36229	0.3173	0.25673	0.22411	0.24079	0.24864	0.24649	0.25812	0.27836	0.29579
	1.47555	0.32107	0.42576	0.66035	0.65522	0.48517	0.40151	0.33049	0.2713	0.2528	0.25114	0.26609	0.26774	0.27687	0.27869	0.30194
	1.47552	0.26029	0.35352	0.59202	0.66094	0.52782	0.4455	0.3654	0.30101	0.26535	0.25941	0.27808	0.2698	0.28791	0.30656	0.30583
	1.4755	0.2154	0.27851	0.53721	0.69385	0.59647	0.49426	0.41583	0.33296	0.28776	0.29293	0.29916	0.30031	0.32307	0.32656	0.35243
	1.47547	0.18111	0.24162	0.46752	0.69886	0.65645	0.56655	0.44375	0.36996	0.33572	0.32975	0.34133	0.33528	0.35822	0.35902	0.389
	1.47545	0.15898	0.19705	0.39919	0.64342	0.69943	0.63827	0.47634	0.40078	0.36307	0.36823	0.35623	0.3843	0.38601	0.39934	0.42524
	1.47542	0.14401	0.17707	0.32848	0.57511	0.70377	0.71084	0.54073	0.42489	0.39265	0.38726	0.40313	0.41207	0.41815	0.43246	0.45534
	1.4754	0.11939	0.14848	0.26353	0.50536	0.67478	0.74951	0.57952	0.4815	0.42358	0.4096	0.42276	0.43058	0.44058	0.44689	0.48123
	1.47537	0.10567	0.12911	0.22226	0.40093	0.62046	0.75287	0.59814	0.49832	0.4545	0.4307	0.43366	0.44155	0.45028	0.46984	0.4945
	1.47535	0.0932	0.11159	0.18877	0.31974	0.51949	0.74307	0.63305	0.54989	0.45854	0.43815	0.43366	0.45286	0.46133	0.48164	0.48964
	1.47532	0.08448	0.09468	0.14986	0.25823	0.43386	0.67246	0.66718	0.59529	0.4944	0.46007	0.45438	0.44943	0.47841	0.47082	0.49709
	1.4753	0.07481	0.09192	0.12483	0.21817	0.36355	0.59064	0.68735	0.63845	0.54101	0.48986	0.47365	0.46452	0.46401	0.48689	0.48673
	1.47528	0.06858	0.08546	0.12077	0.18526	0.30556	0.52592	0.69123	0.68442	0.60332	0.54489	0.49945	0.4868	0.49247	0.48328	0.49773
	1.47525	0.06359	0.0747	0.10555	0.1681	0.24459	0.43906	0.65167	0.71188	0.65486	0.58916	0.54271	0.52417	0.5149	0.51246	0.50647
	1.47523	0.0611	0.06763	0.09608	0.13126	0.21826	0.36061	0.57642	0.70179	0.6961	0.64874	0.6016	0.57799	0.5544	0.53869	0.52427
	1.4752	0.05767	0.06579	0.08322	0.12089	0.17028	0.3012	0.49418	0.65191	0.68938	0.68804	0.64013	0.59856	0.58688	0.56328	0.55146
	1.47518	0.05175	0.05656	0.07882	0.11016	0.14628	0.22976	0.38324	0.55774	0.64276	0.67273	0.63795	0.62907	0.60763	0.59377	0.57346
	1.47515	0.04832	0.04765	0.07206	0.08941	0.12562	0.18773	0.30799	0.45572	0.56791	0.63343	0.65576	0.63181	0.62939	0.62623	0.58803
	1.47513	0.04239	0.04673	0.06157	0.08333	0.10197	0.15607	0.24205	0.35146	0.48991	0.57882	0.63068	0.62667	0.61969	0.63738	0.61618
	1.4751	0.04177	0.04673	0.05751	0.07117	0.09797	0.13505	0.20559	0.29652	0.3922	0.49772	0.57216	0.59753	0.61433	0.61049	0.60453
	1.47508	0.04052	0.04273	0.05582	0.07296	0.08331	0.12132	0.17688	0.2528	0.33214	0.44146	0.51981	0.54439	0.56947	0.5741	0.60259
	1.47505	0.03897	0.04242	0.05413	0.06795	0.07731	0.1132	0.17067	0.20964	0.27297	0.36616	0.43511	0.46829	0.50619	0.53672	0.54595
	1.47503	0.03616	0.04119	0.05074	0.05973	0.07664	0.09667	0.13499	0.18442	0.22546	0.29044	0.35115	0.39047	0.41982	0.45607	0.47994
	1.475	0.03273	0.03689	0.04905	0.05579	0.06598	0.0891	0.12645	0.14462	0.19364	0.2379	0.2868	0.31745	0.34784	0.36492	0.38285
	1.47498	0.02961	0.03843	0.04668	0.05186	0.05998	0.07873	0.1024	0.1278	0.15778	0.19859	0.2261	0.24409	0.27017	0.29148	0.31036
	1.47495	0.0318	0.03166	0.0389	0.04614	0.05298	0.06472	0.08922	0.1037	0.1255	0.16798	0.18793	0.19918	0.22397	0.23344	0.25275
	1.47493	0.03024	0.03043	0.03789	0.04292	0.05132	0.06556	0.08611	0.09305	0.10758	0.13281	0.15558	0.16764	0.1771	0.19672	0.20032
	1.4749	0.03211	0.02859	0.03687	0.0422	0.04832	0.05688	0.0737	0.08352	0.09682	0.11791	0.13813	0.1481	0.15534	0.16951	0.16764
	1.47488	0.02494	0.02982	0.04127	0.04006	0.04632	0.058	0.07525	0.07399	0.09234	0.10881	0.12468	0.1241	0.1319	0.13607	0.14919
	1.47485	0.02868	0.02828	0.03789	0.03898	0.04432	0.05464	0.06517	0.07455	0.08472	0.09392	0.11414	0.11176	0.11617	0.12262	0.13139
	1.47483	0.024	0.02736	0.0362	0.04006	0.04199	0.04959	0.05818	0.06839	0.07575	0.08399	0.09996	0.10079	0.11416	0.1141	0.11909
	1.4748	0.02463	0.02674	0.03078	0.04041	0.03965	0.04847	0.05508	0.05886	0.06813	0.0753	0.08288	0.0929	0.0914	0.09934	0.10259
	1.47478	0.02182	0.02336	0.0274	0.03469	0.03432	0.04119	0.04888	0.05325	0.0632	0.07116	0.07597	0.08125	0.08336	0.08525	0.08738
	1.47475	0.02182	0.02459	0.02639	0.0304	0.03366	0.04175	0.05043	0.05213	0.06006	0.06372	0.06798	0.07028	0.07466	0.07508	0.07702
	1.47473	0.01964	0.02244	0.0274	0.0304	0.03166	0.04203	0.045	0.0426	0.05289	0.05834	0.05961	0.06479	0.07064	0.06721	0.07443
	1.4747	0.01808	0.02398	0.02639	0.0279	0.03132	0.03642	0.045	0.04709	0.04931	0.05461	0.05889	0.06102	0.0616	0.06459	0.06958
	1.47468	0.02026	0.01937	0.02774	0.0304	0.03232	0.03755	0.04888	0.04484	0.04886	0.04758	0.05998	0.05519	0.05658	0.06197	0.06311
	1.47466	0.01933	0.02244	0.02639	0.02539	0.02699	0.03418	0.04267	0.04204	0.04348	0.04303	0.05489	0.05485	0.05591	0.05836	0.06019
	1.47463	0.01746	0.02152	0.02402	0.02933	0.02632	0.03474	0.04189	0.04316	0.04034	0.04427	0.0458	0.05279	0.05524	0.04951	0.06019
	1.47461	0.02089	0.02029	0.02436	0.0279	0.02599	0.0311	0.03646	0.03587	0.03541	0.04344	0.04471	0.04765	0.04453	0.04328	0.04854
	1.47458	0.01714	0.01998	0.02165	0.02575	0.02632	0.0297	0.03879	0.03868	0.03317	0.0393	0.04108	0.04354	0.04787	0.04459	0.04628
	1.47456	0.01777	0.0166	0.02097	0.02432	0.02266	0.02746	0.03258	0.03307	0.03362	0.03434	0.03962	0.04011	0.04285	0.03869	0.04142
	1.47453	0.01683	0.01721	0.023	0.02682	0.02366	0.0297	0.03413	0.03195	0.03227	0.03765	0.03453	0.0384	0.0385	0.03738	0.0356
	1.47451	0.01278	0.01599	0.01962	0.02611	0.02499	0.0283	0.03258	0.03083	0.03138	0.03393	0.03671	0.03634	0.04084	0.04033	0.03786
	1.47448	0.01621	0.01814	0.02267	0.02361	0.02233	0.02718	0.0287	0.02915	0.03093	0.03351	0.03526	0.036	0.03683	0.0341	0.04045
	1.47446	0.01496	0.01844	0.02436	0.02074	0.02499	0.02914	0.02793	0.02915	0.03182	0.03475	0.03562	0.03428	0.03616	0.03639	0.03883
	1.47443	0.01683	0.01783	0.02199	0.0211	0.02466	0.02746	0.0287	0.02915	0.02555	0.02896	0.03162	0.03737	0.0375	0.03639	0.03689
	1.47441	0.01652	0.01506	0.0203	0.02146	0.02133	0.02438	0.03026	0.02578	0.02689	0.02979	0.03272	0.03188	0.03314	0.03443	0.03236
	1.47438	0.0159	0.01599	0.01861	0.01931	0.02199	0.02326	0.02327	0.02578	0.02555	0.03186	0.02763	0.0312	0.03047	0.03148	0.03463
	1.47436	0.0134	0.01537	0.01861	0.02325	0.02133	0.02326	0.0287	0.0241	0.02152	0.02896	0.02981	0.02743	0.02779	0.03016	0.02913
	1.47433	0.01434	0.01414	0.01894	0.01931	0.01933	0.02017	0.0225	0.02466	0.02376	0.02855	0.02254	0.02743	0.02946	0.03016	0.0343
	1.47431	0.0134	0.0126	0.01996	0.02146	0.01966	0.02466	0.02405	0.02747	0.02241	0.02689	0.02617	0.02571	0.02712	0.02689	0.02492
	1.47428	0.01434	0.01291	0.01793	0.01967	0.01966	0.02101	0.02638	0.02691	0.02734	0.02441	0.02763	0.02708	0.02377	0.0259	0.02718
	1.47426	0.01403	0.01506	0.01556	0.01753	0.01933	0.02242	0.0225	0.02018	0.02286	0.02607	0.02508	0.0264	0.02544	0.02656	0.0301
	1.47423	0.01278	0.01476	0.01861	0.01967	0.02099	0.0227	0.02638	0.02186	0.02286	0.02565	0.02435	0.0264	0.02511	0.02787	0.02816
	1.47421	0.01247	0.01476	0.01759	0.01645	0.01766	0.01961	0.02095	0.02074	0.02241	0.02358	0.02326	0.02434	0.02243	0.0259	0.02654
	1.47419	0.01309	0.01353	0.01827	0.01645	0.01633	0.01933	0.02017	0.02074	0.02152	0.02069	0.02254	0.02365	0.02511	0.02393	0.0233
	1.47416	0.01185	0.01322	0.0159	0.01788	0.01533	0.01877	0.02017	0.0185	0.02107	0.02234	0.02435	0.02125	0.0241	0.02361	0.02492
	1.47414	0.01309	0.01476	0.01522	0.01788	0.01633	0.01961	0.0225	0.02186	0.02017	0.01862	0.02254	0.02023	0.02143	0.02098	0.0233
	1.47411	0.01153	0.01291	0.01488	0.01967	0.01566	0.01849	0.01939	0.02186	0.02062	0.01903	0.02217	0.02228	0.0221	0.02197	0.02071
	1.47409	0.0134	0.01322	0.01522	0.01717	0.01733	0.02017	0.02405	0.01794	0.02062	0.02151	0.02181	0.02263	0.02243	0.02131	0.02265
	1.47406	0.00966	0.01383	0.01488	0.02074	0.01466	0.01821	0.01474	0.02074	0.02152	0.01862	0.02108	0.02263	0.02143	0.02262	0.0233
	1.47404	0.01153	0.01322	0.01827	0.01717	0.01733	0.01849	0.02327	0.02242	0.01569	0.02234	0.01963	0.02091	0.0221	0.02262	0.02136
	1.47401	0.01278	0.01137	0.01218	0.01538	0.015	0.01681	0.01939	0.01794	0.01883	0.01986	0.02036	0.01954	0.01975	0.02066	0.02298
	1.47399	0.0106	0.0123	0.01488	0.01753	0.01366	0.01569	0.02405	0.01738	0.01569	0.01862	0.01672	0.0192	0.02042	0.01508	0.02006
	1.47396	0.0106	0.00984	0.01455	0.01717	0.014	0.01821	0.01939	0.01626	0.01793	0.01986	0.01781	0.0168	0.01908	0.01967	0.02136
	1.47394	0.01122	0.0123	0.01455	0.01681	0.01733	0.01485	0.01862	0.01962	0.013	0.01738	0.01745	0.01611	0.01808	0.01934	0.02168
	1.47391	0.01091	0.01322	0.0115	0.01323	0.01366	0.01653	0.02017	0.01906	0.01524	0.01655	0.01563	0.01817	0.02009	0.02164	0.02071
	1.47389	0.01029	0.01045	0.01421	0.01645	0.015	0.01541	0.02017	0.01906	0.01703	0.02069	0.02036	0.02023	0.02042	0.01738	0.02298
	1.47386	0.01153	0.01322	0.0159	0.01645	0.01533	0.01569	0.02017	0.01738	0.01569	0.01779	0.01963	0.0192	0.01875	0.01902	0.02265
	1.47384	0.00998	0.0126	0.01387	0.01252	0.015	0.01653	0.01552	0.02018	0.01883	0.01738	0.01927	0.01954	0.01875	0.01803	0.01877
	1.47382	0.00873	0.01107	0.01319	0.01609	0.013	0.01653	0.02017	0.01626	0.01927	0.01945	0.01708	0.01783	0.01841	0.01803	0.01748
	1.47379	0.00842	0.00984	0.0115	0.01431	0.01433	0.01485	0.02017	0.01738	0.0121	0.01531	0.01927	0.01851	0.01339	0.01639	0.01748
	1.47377	0.00998	0.0123	0.01522	0.01502	0.01166	0.01513	0.01474	0.02018	0.0121	0.01655	0.01345	0.0168	0.01607	0.0141	0.01456
	1.47374	0.00966	0.00984	0.01319	0.01466	0.01033	0.01653	0.02017	0.01682	0.01838	0.01448	0.01381	0.01474	0.0144	0.01311	0.01456
	1.47372	0.00842	0.01045	0.01286	0.01502	0.01533	0.01569	0.01784	0.01401	0.01658	0.01738	0.01527	0.01646	0.0154	0.01869	0.01715
	1.47369	0.00873	0.00953	0.01116	0.01144	0.01433	0.01625	0.01629	0.01962	0.0139	0.01572	0.01745	0.01508	0.01138	0.0177	0.01553
	1.47367	0.01153	0.00953	0.01116	0.0118	0.01033	0.01457	0.01552	0.01513	0.01434	0.01779	0.01818	0.01646	0.01674	0.01672	0.01489
	1.47364	0.00998	0.01014	0.01421	0.01323	0.01366	0.01653	0.01552	0.01906	0.01434	0.012	0.0149	0.0144	0.01808	0.01607	0.01748
	1.47362	0.00873	0.0123	0.01421	0.01466	0.013	0.01597	0.01474	0.01738	0.01524	0.01696	0.01672	0.01611	0.01607	0.01443	0.01748
	1.47359	0.00779	0.00891	0.01015	0.01288	0.013	0.01429	0.01629	0.01513	0.01569	0.01531	0.0189	0.01646	0.01406	0.01639	0.0165
	1.47357	0.00842	0.00984	0.0115	0.01073	0.01066	0.01317	0.01629	0.01457	0.01345	0.01572	0.01563	0.01474	0.0164	0.01541	0.01683
	1.47354	0.00842	0.00922	0.01286	0.01431	0.01033	0.01261	0.01241	0.01457	0.01479	0.01448	0.01418	0.01474	0.0144	0.01246	0.01521
	1.47352	0.00904	0.00799	0.01083	0.01431	0.01166	0.01485	0.02095	0.02018	0.01658	0.01655	0.01672	0.01303	0.0144	0.01738	0.01456
	1.47349	0.01091	0.00984	0.01421	0.0118	0.01333	0.01569	0.02172	0.01513	0.0139	0.01489	0.01345	0.01371	0.01406	0.01344	0.01424
	1.47347	0.0106	0.00922	0.01083	0.01359	0.01333	0.01457	0.01552	0.01289	0.0121	0.01448	0.01272	0.01543	0.01507	0.01541	0.01586
	1.47345	0.00873	0.00707	0.01319	0.01109	0.01033	0.01373	0.01862	0.01513	0.0121	0.01655	0.01563	0.01577	0.01239	0.01508	0.01683
	1.47342	0.00717	0.00922	0.00913	0.01538	0.012	0.01261	0.01629	0.0157	0.01255	0.01448	0.0149	0.01646	0.01339	0.01639	0.01521
	1.4734	0.00842	0.00891	0.01083	0.01252	0.013	0.01345	0.01396	0.01513	0.01434	0.01365	0.01127	0.01371	0.01205	0.01279	0.01489
	1.47337	0.00686	0.01014	0.01218	0.01037	0.012	0.01317	0.01862	0.01626	0.013	0.01448	0.01418	0.012	0.01272	0.01377	0.01424
	1.47335	0.00873	0.00799	0.01049	0.01359	0.01233	0.01345	0.01629	0.01401	0.013	0.01324	0.01163	0.01371	0.01406	0.01508	0.01456
	1.47332	0.00904	0.0123	0.01286	0.01216	0.01	0.01261	0.01474	0.01401	0.013	0.01324	0.01236	0.0144	0.01373	0.01344	0.01424
	1.4733	0.00748	0.00861	0.01286	0.01359	0.014	0.01345	0.01086	0.01345	0.01121	0.01324	0.01418	0.01474	0.01406	0.01443	0.01715
	1.47327	0.00998	0.00799	0.01083	0.01288	0.01166	0.01233	0.01939	0.01738	0.0121	0.01489	0.01381	0.01303	0.0144	0.01148	0.01392
	1.47325	0.00966	0.00861	0.01252	0.01252	0.01233	0.01261	0.01552	0.01401	0.0121	0.01489	0.01381	0.01337	0.01306	0.01344	0.01456
	1.47322	0.00561	0.00891	0.01184	0.01109	0.011	0.01485	0.01319	0.01345	0.01121	0.01365	0.0149	0.01337	0.0154	0.0118	0.01553
	1.4732	0.00779	0.00769	0.01218	0.01216	0.009	0.01317	0.01552	0.01233	0.01255	0.01365	0.01454	0.01337	0.0154	0.01311	0.01489
	1.47317	0.00904	0.00799	0.01116	0.01001	0.00833	0.01345	0.01319	0.01345	0.01076	0.01158	0.01163	0.01406	0.0144	0.01475	0.0123
	1.47315	0.00935	0.00646	0.01184	0.01288	0.009	0.01261	0.01552	0.01233	0.01165	0.01324	0.0149	0.01371	0.01138	0.0118	0.01424
	1.47313	0.00935	0.00922	0.0115	0.01144	0.01066	0.01373	0.01241	0.0157	0.013	0.01365	0.01527	0.012	0.01306	0.0141	0.01327
	1.4731	0.00873	0.00984	0.00981	0.01288	0.01066	0.01121	0.01396	0.01289	0.01255	0.01365	0.01454	0.01337	0.01272	0.01279	0.01683
	1.47308	0.00873	0.00769	0.0115	0.01252	0.013	0.01345	0.01474	0.01401	0.01121	0.01241	0.01236	0.01303	0.01473	0.01279	0.01392
	1.47305	0.00966	0.0083	0.01015	0.01323	0.01133	0.01373	0.00931	0.01121	0.01076	0.01324	0.01236	0.01371	0.01406	0.01344	0.01359
	1.47303	0.00717	0.00861	0.01049	0.01252	0.01066	0.01065	0.01629	0.01401	0.00941	0.01531	0.01127	0.01303	0.01205	0.0118	0.01359
	1.473	0.00842	0.0083	0.01015	0.01252	0.01	0.01317	0.01474	0.01345	0.01076	0.01365	0.01091	0.01028	0.01239	0.01279	0.0123
	1.47298	0.0081	0.00707	0.01049	0.01144	0.00966	0.01289	0.01164	0.01233	0.01165	0.01324	0.01345	0.01371	0.01373	0.01377	0.01003
	1.47295	0.00873	0.00769	0.0088	0.00966	0.00933	0.00981	0.01474	0.01121	0.01031	0.012	0.01127	0.01508	0.01373	0.01213	0.011
	1.47293	0.00935	0.00984	0.01319	0.0118	0.012	0.01009	0.01396	0.01457	0.01076	0.01034	0.01236	0.01166	0.01205	0.0118	0.01489
	1.4729	0.00717	0.00676	0.01116	0.01037	0.01266	0.01289	0.01629	0.01121	0.01165	0.01158	0.01091	0.012	0.01004	0.01213	0.0123
	1.47288	0.00842	0.00953	0.00778	0.01073	0.01066	0.01093	0.01629	0.01233	0.013	0.01324	0.01163	0.01474	0.01473	0.01049	0.01424
	1.47285	0.00717	0.00861	0.01286	0.01073	0.00866	0.01093	0.01784	0.0185	0.01165	0.01365	0.01345	0.012	0.01205	0.01344	0.01197
	1.47283	0.00623	0.00738	0.00744	0.01144	0.00966	0.01065	0.01319	0.01457	0.0121	0.01407	0.01236	0.012	0.01239	0.01311	0.011
	1.47281	0.00686	0.00891	0.00913	0.01198	0.01033	0.01135	0.01164	0.01261	0.01255	0.01303	0.01254	0.01131	0.01339	0.01328	0.01197
	1.47278	0.00717	0.00891	0.00981	0.01144	0.01066	0.01093	0.01009	0.00953	0.013	0.012	0.01236	0.01063	0.01239	0.0118	0.01294
	1.47276	0.00592	0.00676	0.00913	0.01109	0.008	0.01065	0.01474	0.01457	0.00986	0.01158	0.01091	0.0096	0.01105	0.01016	0.01133
	1.47273	0.0081	0.0083	0.01049	0.00966	0.009	0.01233	0.01474	0.01009	0.0139	0.01117	0.012	0.0096	0.01205	0.01148	0.01359
	1.47271	0.00842	0.00861	0.00981	0.01323	0.01066	0.01177	0.01552	0.01401	0.01076	0.01241	0.01091	0.01268	0.01339	0.01475	0.01133
	1.47268	0.00873	0.00891	0.01015	0.01144	0.011	0.01233	0.01396	0.01401	0.0121	0.01448	0.01309	0.01508	0.01272	0.01148	0.01294
	1.47266	0.00717	0.0083	0.01252	0.00966	0.01166	0.01121	0.01474	0.01513	0.00941	0.01448	0.01345	0.01337	0.01172	0.01311	0.01424
	1.47263	0.0081	0.00984	0.00846	0.01073	0.01033	0.01149	0.01241	0.01065	0.00896	0.01034	0.01018	0.00754	0.01105	0.01082	0.0123
	1.47261	0.0081	0.00799	0.00812	0.01073	0.01033	0.01121	0.01164	0.01177	0.00896	0.00952	0.01018	0.012	0.01138	0.01213	0.0123
	1.47259	0.0081	0.00799	0.00778	0.01144	0.01	0.01121	0.01164	0.01289	0.00941	0.01158	0.01091	0.01028	0.01038	0.01148	0.01068
	1.47256	0.00686	0.00738	0.01116	0.00858	0.00833	0.01149	0.01474	0.01345	0.01121	0.01158	0.01127	0.01303	0.01239	0.01115	0.0123
	1.47254	0.00966	0.00738	0.01015	0.0118	0.01	0.01205	0.00776	0.01121	0.01031	0.01324	0.01163	0.01028	0.01071	0.01246	0.01003
	1.47251	0.00655	0.0083	0.00947	0.01144	0.00966	0.00981	0.01086	0.01457	0.01121	0.01034	0.012	0.01131	0.01004	0.01049	0.011
	1.47249	0.00842	0.0083	0.00981	0.01252	0.008	0.01289	0.01164	0.01121	0.01165	0.01076	0.01236	0.01097	0.01172	0.01016	0.01133
	1.47246	0.00623	0.00738	0.00947	0.00894	0.01033	0.01149	0.01629	0.0157	0.00941	0.00993	0.01054	0.01268	0.01205	0.01443	0.01068
	1.47244	0.00748	0.00676	0.01218	0.01323	0.01033	0.01233	0.01241	0.01065	0.01076	0.012	0.01309	0.01268	0.01071	0.01213	0.01262
	1.47241	0.00623	0.00707	0.00947	0.0093	0.01033	0.01149	0.01241	0.01345	0.00986	0.01034	0.01236	0.0096	0.01306	0.01082	0.00841
	1.47239	0.00623	0.00769	0.00846	0.00966	0.009	0.01289	0.01086	0.01682	0.00896	0.01034	0.01127	0.01097	0.01071	0.01115	0.01003
	1.47236	0.00686	0.00769	0.00913	0.01073	0.00933	0.01009	0.01164	0.00897	0.01121	0.01283	0.00909	0.012	0.01172	0.00951	0.00939
	1.47234	0.00655	0.00922	0.01015	0.01144	0.008	0.01233	0.01241	0.01065	0.01031	0.01076	0.012	0.00891	0.01038	0.01311	0.01262
	1.47232	0.0081	0.00738	0.01116	0.01109	0.00766	0.00953	0.01319	0.01121	0.01121	0.012	0.01018	0.00857	0.01172	0.01148	0.01068
	1.47229	0.00717	0.00738	0.01015	0.01109	0.00966	0.01177	0.01086	0.01177	0.01121	0.01324	0.01054	0.01028	0.01138	0.01279	0.01424
	1.47227	0.00842	0.00646	0.01116	0.01144	0.00966	0.01121	0.01474	0.01121	0.01076	0.01117	0.00945	0.00823	0.01205	0.00951	0.0123
	1.47224	0.00717	0.00799	0.01184	0.0118	0.00933	0.01093	0.01009	0.01121	0.00986	0.01076	0.012	0.01234	0.00837	0.01049	0.011
	1.47222	0.00717	0.00676	0.00846	0.0093	0.00933	0.00925	0.01629	0.01065	0.01031	0.01034	0.00909	0.01063	0.01038	0.00885	0.01133
	1.47219	0.00655	0.00523	0.00981	0.01073	0.00966	0.01037	0.01319	0.01065	0.01076	0.01241	0.01018	0.01166	0.01038	0.01115	0.01068
	1.47217	0.00499	0.00922	0.00913	0.0093	0.00833	0.01037	0.01164	0.01345	0.00986	0.00952	0.01163	0.01097	0.01038	0.00951	0.01068
	1.47214	0.00655	0.00615	0.0088	0.0093	0.00866	0.00785	0.01164	0.01065	0.00896	0.01158	0.01054	0.01028	0.01038	0.01082	0.01197
	1.47212	0.00779	0.00676	0.00981	0.00966	0.01066	0.00981	0.01009	0.01065	0.00762	0.01158	0.01127	0.01097	0.01205	0.01115	0.01327
	1.47209	0.0081	0.00861	0.00981	0.00966	0.00866	0.00981	0.01009	0.01121	0.00807	0.01117	0.012	0.00994	0.0087	0.01279	0.01003
	1.47207	0.00717	0.00707	0.01049	0.00966	0.00733	0.01233	0.01241	0.01457	0.01121	0.01034	0.01091	0.00994	0.01239	0.01082	0.01003
	1.47205	0.00748	0.00799	0.00744	0.01144	0.00966	0.01009	0.01474	0.01009	0.00941	0.00993	0.00945	0.00823	0.01071	0.01115	0.01036
	1.47202	0.00623	0.00615	0.01049	0.0118	0.00866	0.00981	0.00931	0.01065	0.00807	0.0091	0.00945	0.0096	0.01239	0.00885	0.01036
	1.472	0.00561	0.00861	0.01049	0.01073	0.011	0.01009	0.01009	0.01289	0.00672	0.01365	0.00909	0.01063	0.01239	0.01148	0.00939
	1.47197	0.00623	0.0083	0.00947	0.00966	0.011	0.01233	0.01396	0.00785	0.00941	0.01241	0.01054	0.01131	0.01071	0.01049	0.01003
	1.47195	0.00592	0.00676	0.01083	0.01037	0.008	0.00925	0.01164	0.01457	0.01076	0.00952	0.00909	0.00926	0.01239	0.0118	0.011
	1.47192	0.00748	0.00707	0.0088	0.0118	0.00833	0.01009	0.01552	0.01289	0.01255	0.01117	0.01236	0.01028	0.00971	0.01148	0.00971
	1.4719	0.00842	0.00799	0.00846	0.01073	0.00833	0.01289	0.01396	0.01345	0.0121	0.012	0.01127	0.012	0.01406	0.01049	0.01262
	1.47187	0.00717	0.0083	0.00913	0.01216	0.00966	0.01009	0.01086	0.01121	0.00986	0.00952	0.012	0.00994	0.00937	0.01016	0.00874
	1.47185	0.00686	0.00523	0.01015	0.00858	0.01066	0.01149	0.01241	0.01009	0.00896	0.012	0.00836	0.012	0.01272	0.01148	0.0123
	1.47183	0.00779	0.00676	0.00778	0.00966	0.01133	0.01149	0.01319	0.0157	0.01255	0.01034	0.01309	0.01063	0.00837	0.01016	0.00809
	1.4718	0.0053	0.00738	0.00744	0.0093	0.009	0.01149	0.01164	0.01289	0.00941	0.01117	0.00909	0.00926	0.00971	0.01016	0.011
	1.47178	0.00779	0.00861	0.01015	0.0093	0.00666	0.01093	0.01009	0.01065	0.01165	0.00993	0.00945	0.00926	0.01071	0.01016	0.011
	1.47175	0.00655	0.00553	0.0071	0.00823	0.01	0.00897	0.00931	0.01177	0.00896	0.01365	0.00981	0.0096	0.01138	0.01049	0.01165
	1.47173	0.00592	0.00799	0.00981	0.01252	0.00766	0.00981	0.01086	0.00617	0.01165	0.0091	0.01127	0.00857	0.01004	0.00984	0.01003
	1.4717	0.00717	0.00861	0.00913	0.01144	0.00966	0.01177	0.01241	0.01065	0.01121	0.012	0.00836	0.00926	0.01071	0.01082	0.01068
	1.47168	0.00748	0.00707	0.00947	0.01037	0.00966	0.01121	0.01241	0.01009	0.01031	0.012	0.01127	0.00994	0.01071	0.01148	0.01036
	1.47165	0.00655	0.0083	0.00947	0.01073	0.00733	0.01233	0.01474	0.00841	0.00807	0.01076	0.01054	0.00754	0.00703	0.0118	0.011
	1.47163	0.00561	0.00738	0.00913	0.0093	0.00866	0.01037	0.01086	0.01233	0.00807	0.01076	0.01163	0.00857	0.01071	0.01148	0.01036
	1.47161	0.00873	0.00676	0.01015	0.00894	0.00833	0.01093	0.01241	0.01177	0.00762	0.01158	0.00872	0.00926	0.01172	0.00918	0.01036
	1.47158	0.00592	0.00707	0.00846	0.00966	0.009	0.01205	0.01164	0.00897	0.01031	0.00952	0.01309	0.01063	0.01105	0.01115	0.01036
	1.47156	0.00873	0.00769	0.00812	0.0093	0.00933	0.00925	0.01319	0.00953	0.00941	0.01034	0.01018	0.01028	0.01272	0.01049	0.0123
	1.47153	0.00842	0.00738	0.01286	0.01073	0.00933	0.01037	0.01319	0.01289	0.01031	0.01034	0.01309	0.01063	0.01004	0.01115	0.00809
	1.47151	0.00748	0.0083	0.00913	0.00787	0.009	0.01037	0.01164	0.00897	0.01076	0.01117	0.00945	0.00994	0.01272	0.01082	0.0123
	1.47148	0.00717	0.00676	0.00981	0.00823	0.01	0.00981	0.01552	0.01009	0.00941	0.01076	0.01054	0.01028	0.00937	0.00984	0.01294
	1.47146	0.0081	0.00984	0.00677	0.0093	0.00966	0.00925	0.01319	0.00953	0.00896	0.01034	0.01054	0.01268	0.01138	0.01148	0.01003
	1.47143	0.00748	0.00676	0.00981	0.01073	0.00866	0.01009	0.00931	0.01345	0.01031	0.00993	0.00945	0.00994	0.01105	0.00918	0.00971
	1.47141	0.00436	0.00799	0.00778	0.0093	0.01	0.01037	0.01086	0.01121	0.00762	0.01034	0.00981	0.01028	0.00937	0.00984	0.01133
	1.47139	0.00655	0.00615	0.01049	0.01073	0.00833	0.00869	0.01086	0.00953	0.00807	0.01034	0.00945	0.00994	0.01038	0.01115	0.01133
	1.47136	0.00686	0.00615	0.01015	0.01073	0.012	0.01037	0.01164	0.01289	0.00762	0.01158	0.012	0.00926	0.01105	0.01016	0.01133
	1.47134	0.00717	0.00738	0.00947	0.00966	0.01133	0.01093	0.01396	0.01233	0.0121	0.01076	0.00981	0.01063	0.01004	0.01279	0.01036
	1.47131	0.00717	0.0083	0.01083	0.0093	0.01	0.01037	0.01241	0.01233	0.01076	0.00869	0.01018	0.00994	0.01138	0.01016	0.01165
	1.47129	0.00499	0.00707	0.00744	0.01109	0.00833	0.01233	0.00853	0.01009	0.01121	0.00869	0.008	0.01097	0.01272	0.00754	0.011
	1.47126	0.00686	0.00861	0.00981	0.0093	0.00833	0.01065	0.01009	0.01513	0.01031	0.01034	0.01127	0.012	0.01205	0.01213	0.01359
	1.47124	0.00748	0.00738	0.01083	0.00858	0.00966	0.01205	0.01164	0.01233	0.00986	0.00993	0.00945	0.01097	0.01071	0.01082	0.01036
	1.47121	0.00686	0.00676	0.01049	0.01037	0.00933	0.01009	0.01086	0.00841	0.01255	0.01076	0.00909	0.00994	0.00971	0.00984	0.01068
	1.47119	0.00623	0.00707	0.00913	0.01109	0.00933	0.01121	0.01319	0.01289	0.00717	0.01076	0.00945	0.01028	0.00937	0.01016	0.00971
	1.47117	0.00842	0.00799	0.00846	0.01037	0.008	0.01149	0.01474	0.00953	0.00941	0.01076	0.01163	0.01028	0.01038	0.01148	0.00971
	1.47114	0.00748	0.00769	0.00981	0.00858	0.00933	0.01093	0.01164	0.01345	0.00986	0.01117	0.00945	0.01063	0.01239	0.00885	0.01068
	1.47112	0.00561	0.0083	0.00981	0.01001	0.01	0.01121	0.01396	0.00953	0.01121	0.01034	0.01345	0.01028	0.01071	0.01115	0.01262
	1.47109	0.00873	0.00861	0.01015	0.0093	0.00966	0.01121	0.01552	0.01233	0.01031	0.01283	0.00909	0.01131	0.01004	0.00918	0.00744
	1.47107	0.00779	0.00738	0.00913	0.01001	0.00933	0.01149	0.01319	0.01177	0.00896	0.01117	0.00909	0.00994	0.00837	0.00984	0.0123
	1.47104	0.00623	0.00615	0.0088	0.00894	0.00833	0.01205	0.01164	0.01233	0.00941	0.01034	0.01091	0.00891	0.01105	0.01115	0.01068
	1.47102	0.00499	0.0083	0.01083	0.01001	0.009	0.01149	0.01474	0.00841	0.01031	0.0091	0.00981	0.01166	0.01172	0.00885	0.01068
	1.471	0.00842	0.00615	0.00778	0.00823	0.00866	0.01009	0.01319	0.01009	0.00941	0.0091	0.00981	0.01028	0.01004	0.01049	0.011
	1.47097	0.00686	0.00738	0.01049	0.00787	0.01	0.00925	0.01086	0.01121	0.00896	0.00993	0.01381	0.01166	0.00971	0.01082	0.01165
	1.47095	0.00717	0.00769	0.01083	0.01073	0.01033	0.01149	0.01319	0.01121	0.013	0.01324	0.00836	0.01028	0.01138	0.01115	0.00939
	1.47092	0.00655	0.00615	0.00981	0.01037	0.01166	0.01177	0.01241	0.01065	0.01031	0.01283	0.00981	0.01063	0.01004	0.00951	0.01133
	1.4709	0.00717	0.0083	0.00981	0.01037	0.01	0.01009	0.01319	0.01121	0.00941	0.00993	0.00945	0.01028	0.00971	0.00984	0.01133
	1.47087	0.00748	0.00891	0.00947	0.00894	0.009	0.01009	0.01241	0.01121	0.01076	0.00827	0.00945	0.01063	0.00971	0.00852	0.01197
	1.47085	0.00904	0.00676	0.00812	0.01073	0.00933	0.01009	0.00931	0.01177	0.01076	0.00952	0.00981	0.01097	0.01071	0.00918	0.01036
	1.47082	0.00904	0.00861	0.00981	0.01073	0.00833	0.01233	0.01241	0.01065	0.00896	0.01324	0.01236	0.01166	0.01071	0.00951	0.01165
	1.4708	0.00592	0.00676	0.0088	0.0068	0.01066	0.01093	0.01164	0.01177	0.01031	0.01034	0.00981	0.0096	0.00904	0.0082	0.01068
	1.47078	0.00686	0.0083	0.01116	0.00966	0.009	0.01037	0.00853	0.01009	0.00852	0.012	0.00836	0.01097	0.01105	0.01049	0.00971
	1.47075	0.00623	0.00922	0.00947	0.00966	0.009	0.01149	0.01396	0.00897	0.013	0.01034	0.01054	0.0096	0.01004	0.01049	0.01133
	1.47073	0.0053	0.00553	0.00812	0.01109	0.01033	0.01177	0.01086	0.01121	0.01121	0.01324	0.01054	0.012	0.01172	0.01115	0.01133
	1.4707	0.00686	0.0083	0.00981	0.01073	0.00833	0.01121	0.00931	0.01233	0.01121	0.01034	0.012	0.0096	0.01172	0.01213	0.0123
	1.47068	0.0081	0.00646	0.0088	0.01001	0.008	0.01149	0.01474	0.01009	0.00896	0.01076	0.00981	0.01028	0.01138	0.01016	0.00971
	1.47065	0.00748	0.00769	0.01083	0.01037	0.01066	0.01037	0.00853	0.01065	0.0121	0.01076	0.01054	0.00926	0.00837	0.00885	0.01165
	1.47063	0.00655	0.00738	0.00846	0.00966	0.00766	0.01149	0.01474	0.01009	0.00852	0.00993	0.00872	0.0096	0.00971	0.01082	0.01003
	1.47061	0.00592	0.00922	0.0071	0.01109	0.00966	0.01093	0.01086	0.01065	0.01121	0.01158	0.01345	0.01166	0.01105	0.00885	0.01036
	1.47058	0.00779	0.00799	0.01049	0.0093	0.00866	0.01065	0.01086	0.01009	0.00986	0.00993	0.01018	0.01028	0.00971	0.01082	0.01068
	1.47056	0.00686	0.00707	0.00744	0.01216	0.00733	0.01121	0.01241	0.01289	0.0121	0.0091	0.01054	0.00857	0.00971	0.01049	0.01133
	1.47053	0.00717	0.00492	0.01116	0.01109	0.01166	0.01065	0.01241	0.01009	0.00986	0.01241	0.01091	0.01063	0.01038	0.00951	0.00841
	1.47051	0.0081	0.00953	0.00981	0.01001	0.00966	0.01205	0.01629	0.01177	0.01165	0.01117	0.00872	0.0096	0.01038	0.00984	0.01327
	1.47048	0.00655	0.0083	0.00981	0.01001	0.00733	0.01177	0.01319	0.01009	0.0121	0.01241	0.00945	0.00891	0.00904	0.00984	0.0123
	1.47046	0.00842	0.00738	0.0088	0.01073	0.008	0.00925	0.01086	0.01065	0.00583	0.00827	0.00981	0.01131	0.00971	0.00689	0.01165
	1.47044	0.00686	0.00646	0.00846	0.01037	0.01033	0.01065	0.01164	0.01121	0.00941	0.01241	0.00872	0.01063	0.01239	0.00984	0.01294
	1.47041	0.00779	0.00769	0.00812	0.01252	0.009	0.01093	0.01474	0.01345	0.01121	0.01076	0.00945	0.00823	0.01038	0.00852	0.01133
	1.47039	0.00842	0.00799	0.01083	0.01073	0.00933	0.00981	0.01164	0.01289	0.01165	0.00786	0.01272	0.01028	0.00937	0.01082	0.01197
	1.47036	0.00686	0.00738	0.00947	0.01073	0.009	0.01121	0.01707	0.01177	0.013	0.00952	0.01091	0.01166	0.0087	0.00951	0.01165
	1.47034	0.00717	0.00707	0.00947	0.01001	0.011	0.01261	0.01396	0.01233	0.00986	0.01034	0.01345	0.01166	0.01004	0.01311	0.00971
	1.47031	0.00748	0.00707	0.0088	0.01109	0.01	0.01177	0.01009	0.01121	0.00941	0.01076	0.00981	0.01303	0.01205	0.00984	0.01197
	1.47029	0.00623	0.00769	0.01083	0.01001	0.01066	0.01149	0.01164	0.01626	0.01076	0.00993	0.00945	0.01166	0.01004	0.00951	0.01165
	1.47027	0.00686	0.0083	0.00981	0.01037	0.00833	0.01065	0.01164	0.01121	0.01121	0.01117	0.01091	0.01063	0.00971	0.00951	0.01003
	1.47024	0.00717	0.00676	0.00778	0.01144	0.00733	0.01177	0.01474	0.01401	0.00941	0.01117	0.00981	0.01268	0.00971	0.00885	0.01068
	1.47022	0.00748	0.00769	0.00981	0.0093	0.01133	0.01177	0.00931	0.01177	0.00896	0.00993	0.00909	0.01028	0.00937	0.01049	0.01165
	1.47019	0.00842	0.01045	0.00981	0.01216	0.009	0.01065	0.01552	0.01345	0.01165	0.01117	0.01091	0.01063	0.01004	0.00885	0.01003
	1.47017	0.00748	0.0083	0.01049	0.00858	0.01033	0.01009	0.01241	0.01121	0.01031	0.01158	0.01127	0.0144	0.01172	0.00984	0.0123
	1.47014	0.0081	0.0083	0.00812	0.01252	0.01066	0.01009	0.01086	0.01289	0.01165	0.01407	0.00981	0.012	0.01105	0.01049	0.01003
	1.47012	0.00623	0.00861	0.01116	0.01216	0.011	0.01261	0.01241	0.00841	0.01031	0.01158	0.012	0.01028	0.01172	0.01213	0.0123
	1.4701	0.00904	0.00984	0.01049	0.0118	0.01	0.00981	0.01241	0.01233	0.0121	0.01283	0.00981	0.01063	0.01172	0.01082	0.01036
	1.47007	0.00717	0.00984	0.01252	0.01252	0.009	0.01093	0.01319	0.01289	0.00852	0.00993	0.01091	0.01028	0.00971	0.01115	0.0123
	1.47005	0.00935	0.00799	0.00947	0.01037	0.00866	0.01009	0.01086	0.01289	0.00986	0.012	0.00981	0.00994	0.01004	0.00984	0.01003
	1.47002	0.00686	0.00707	0.00913	0.01323	0.00866	0.00925	0.01241	0.01289	0.01031	0.00952	0.00763	0.01131	0.01339	0.00951	0.01197
	1.47	0.00655	0.00891	0.0088	0.01037	0.01	0.01233	0.01629	0.01401	0.01031	0.012	0.00836	0.00994	0.0087	0.00984	0.01133

## Sheet: Figure_3_a_@61deg
Long Name	Energy	Intensity	Intensity	Intensity	Intensity	Intensity	Intensity	Intensity	Intensity	Intensity	Intensity	Intensity	Intensity	Intensity	Intensity
Units	ev	arb. Units	arb. Units	arb. Units	arb. Units	arb. Units	arb. Units	arb. Units	arb. Units	arb. Units	arb. Units	arb. Units	arb. Units	arb. Units	arb. Units
comments		0	1	2	3	4	5	6	7	8	9	10	10.5	11	12
	1.47999	0.00256	0.00168	0.0034	0.00267	0.00274	0.00404	0.00502	0.00507	0.00428	0.00346	0.00692	0.00401	0.00701	0.00945
	1.47996	0.00274	0.00355	0.00364	0.00363	0.00412	0.0049	0.00736	0.00304	0.00374	0.00433	0.00593	0.00437	0.00662	0.00756
	1.47994	0.00137	0.00261	0.00437	0.00242	0.00549	0.00346	0.00769	0.00304	0.00455	0.00317	0.00856	0.00473	0.00662	0.00803
	1.47991	0.00222	0.0028	0.00388	0.00436	0.00412	0.00288	0.00702	0.00431	0.00428	0.00346	0.00494	0.00619	0.00701	0.00897
	1.47989	0.00376	0.00261	0.00437	0.00485	0.00329	0.00519	0.00334	0.00431	0.00455	0.00519	0.00494	0.00655	0.00584	0.01134
	1.47986	0.00188	0.00299	0.00267	0.00267	0.00439	0.00433	0.00669	0.00431	0.00535	0.00433	0.0056	0.0051	0.00779	0.01181
	1.47984	0.00222	0.00299	0.00364	0.00436	0.00439	0.00433	0.00535	0.00431	0.00294	0.00491	0.00593	0.00619	0.00818	0.00945
	1.47981	0.00325	0.00336	0.00437	0.00436	0.00576	0.00375	0.00435	0.00304	0.00428	0.00462	0.00626	0.00655	0.0035	0.00756
	1.47979	0.00222	0.00205	0.0034	0.00436	0.00247	0.00375	0.00502	0.00558	0.00401	0.00491	0.00626	0.00437	0.00896	0.00709
	1.47976	0.00308	0.00336	0.0034	0.00363	0.00384	0.00519	0.00568	0.00406	0.00348	0.00491	0.00593	0.00765	0.0074	0.01181
	1.47974	0.00256	0.00261	0.0034	0.00412	0.00384	0.00404	0.00635	0.00457	0.00428	0.00606	0.00626	0.00546	0.00545	0.01181
	1.47971	0.00291	0.00317	0.00461	0.00363	0.00631	0.00404	0.00635	0.00381	0.00588	0.00375	0.00593	0.00765	0.00935	0.01039
	1.47968	0.00137	0.0028	0.00412	0.0046	0.00549	0.00548	0.00769	0.00482	0.00401	0.00548	0.00527	0.00692	0.00857	0.01228
	1.47966	0.00256	0.00187	0.00291	0.00388	0.00549	0.00375	0.00568	0.00381	0.00321	0.00548	0.00758	0.00655	0.00662	0.00803
	1.47963	0.00239	0.00355	0.00291	0.00315	0.00549	0.00519	0.00702	0.00609	0.00374	0.00462	0.0056	0.00655	0.00857	0.00992
	1.47961	0.00239	0.00299	0.00461	0.00436	0.00521	0.0049	0.00669	0.00355	0.00481	0.00346	0.00494	0.00801	0.01051	0.01181
	1.47958	0.00256	0.0028	0.0034	0.00436	0.00466	0.00577	0.00401	0.00558	0.00455	0.00433	0.00692	0.00765	0.01012	0.01464
	1.47956	0.00342	0.00168	0.0017	0.00388	0.00439	0.00433	0.00769	0.00304	0.00401	0.00606	0.00856	0.00655	0.01012	0.01181
	1.47953	0.00274	0.00205	0.00243	0.00533	0.00576	0.00346	0.00936	0.00406	0.00561	0.00375	0.00725	0.00838	0.01051	0.01086
	1.47951	0.00239	0.00261	0.00315	0.00388	0.00604	0.00375	0.00769	0.00431	0.00428	0.00664	0.0056	0.0091	0.0109	0.01417
	1.47948	0.00291	0.00131	0.0034	0.00388	0.00521	0.00404	0.00802	0.00406	0.00561	0.00635	0.00626	0.00728	0.00935	0.01134
	1.47946	0.00325	0.00261	0.00364	0.00388	0.00494	0.00433	0.00635	0.00507	0.00481	0.00462	0.00692	0.01092	0.01051	0.01417
	1.47943	0.00376	0.00392	0.00412	0.00485	0.00466	0.00606	0.00802	0.00558	0.00508	0.00577	0.00889	0.00874	0.01129	0.01512
	1.47941	0.00205	0.00336	0.00461	0.00388	0.00494	0.00519	0.00635	0.00533	0.00695	0.00693	0.00988	0.00983	0.01285	0.01653
	1.47938	0.00342	0.00224	0.00412	0.00436	0.00466	0.00606	0.00669	0.00507	0.00722	0.00289	0.00791	0.01056	0.01129	0.01842
[truncated: 379 more rows]

[truncated: 21 more sheets: Figure_3_a_@75deg, Figure_3_a_@86deg, Figure_3_b, Figure_3_c, Figure_4_b, Figure_4_c, Figure_4_d, Figure_4_e, Figure_4_f, Figure_5_a_@0T, Figure_5_a_@3T, Figure_5_a_@6T, Figure_5_a_@9.5T, Figure_5_a_@10T, Figure_5_a_@10.5T, Figure_5_a_@11T, Figure_5_a_@12T, Figure_5_b, Figure_5_c, Figure_5_d …]
